# Supplementary material for: Metabolic Signatures Differentiate Rett Syndrome From Unaffected Siblings
Source: Front Integr Neurosci. 2020 Feb 25;14:7. doi: 10.3389/fnint.2020.00007 (PMC7052375; doi:10.3389/fnint.2020.00007)
Supplement: TABLE S1 — Subject characteristics. [file Table_1.XLSX]

## Sheet: Sheet1
Subject	Diagnosis	No. Sibs	MECP2 mutation	Age (y)	CSS	BMI	BMI %
1	Classic	1	R168X	3.38356	18	15.65	55
2	Variant	1	R255X	3.60822	24	16.93	85
3	Classic	1	R255X	3.7589	26	14.74	27
4	Classic	1	Large Deletion	4.08219	26	14.29	18
5	Classic	1	c.30delCG	5.20274	15	14.55	32
6	Classic	1	R294X	5.93151	16	13.58	7
7	Classic	2	R168X	6.56438	16	15.26	49
8	Classic	1	R133C	6.95616	25	18.56	92
9	Classic	1	R168X	7.14795	20	13.96	13
10	Classic	1	L100V	7.60548	22	15.28	42
11	Classic	1	T158M	8.03562	30	14.61	22
12	Classic	1	R133C	8.33425	11	17.59	76
13	Classic	1	R306C	9.09589	20	21.57	91
14	Classic	1	R306C	9.15616	25	20.34	90
15	Classic	1	R294X	9.2274	14	14.9	20
16	Classic	1	c.225delG	9.32877	22	15.13	23
17	Classic	2	R168X	10.2082	38	15.64	25
18	Classic	1	R270X	10.4603	12	16.33	35
19	Variant	1	c.1157del41	11.3973	33	10.54	<1
20	Classic	1	c.1157del17	12.0685	21	27.08	97
21	Classic	1	P302L	12.326	40	14.64	3
22	Classic	1	P322L	12.5781	15	21.27	80
23	Classic	1	R168X	13.1808	20	16.85	21
24	Classic	1	R294X	13.2521	18	14.41	1
25	Classic	1	Large Deletion	13.4329	22	18.77	47
26	Variant	1	R133C	14.4082	11	43.26	>99
27	Classic	1	R106W	14.5479	33	17.63	20
28	Classic	1	Large Deletion	16	25	20.98	57
29	Classic	1	880delG	17.7041	41	14.62	<1
30	Classic	1	R106Q	18.5726	27	24.32	77
31	Classic	1	T158M	19.7808	34	16.46	1
32	Classic	1	negative	20.1726	26	21.39	46
33	Classic	1	D156E	21.8575	27	17.38	3
34	Classic	2	c.41dup17	24.9945	25	26.55	85
			Average (SD)	11.3 (5.5)	23.5 (7.9)	18.1 (5.8)	42.4 (33.5)
