# Supplementary material for: Metabolic Signatures Differentiate Rett Syndrome From Unaffected Siblings
Source: Front Integr Neurosci. 2020 Feb 25;14:7. doi: 10.3389/fnint.2020.00007 (PMC7052375; doi:10.3389/fnint.2020.00007)
Supplement: TABLE S2 — Complete normalized metabolite levels. [file Table_2.XLSX]

## Sheet: 2019_06_26 Supplemental Table 2
Subject	1	2	3	4	5	6	7	8	9	10	11	12	13	14	15	16	17	18	19	20	21	22	23	24	25	26	27	28	29	30	31	32	33	34	35	36	37	38	39	40	41	42	43	44	45	46	47	48	49
Label	proband	proband	proband	proband	proband	proband	proband	proband	proband	proband	proband	proband	proband	proband	proband	proband	proband	proband	proband	proband	proband	proband	proband	proband	proband	proband	proband	proband	proband	proband	proband	proband	proband	proband	sibling	sibling	sibling	sibling	sibling	sibling	sibling	sibling	sibling	sibling	sibling	sibling	sibling	sibling	sibling
1,2-propanediol	2.11748	0.042583	1.1856	4.31955	-0.377796	0.100922	-2.81126	-0.636517	2.44179	0.836469	-2.05317	1.00585	3.5872	-1.0024	-1.63532	-2.4431	-0.882858	2.47258	-0.631797	-0.696653	-2.70186	0.329817	3.38337	-3.64869	3.28924	3.40978	3.10432	4.28726	-0.4296	0.236746	0.724798	-2.02814	-0.486222	4.23194	-0.285687	-2.47886	0.934479	-1.94548	1.08078	-0.808129	2.19485	-1.18994	-0.241619	-2.56147	0.167027	0.714308	1.61768	-0.658706	0.275441
LPC(20:4/0:0)	0.421978	0.508933	0.317388	0.470004	-0.696131	-0.320268	0.442511	1.59452	-0.372114	0.0532323	-0.240098	0.0394427	-0.0306361	-1.34525	0.149418	-0.233986	-1.38269	-0.664554	-0.223248	-0.0190513	0.0718694	0.709389	0.293996	1.17332	0.312765	-0.241145	-0.173016	-0.938869	-0.38833	-0.954444	-1.56636	-0.818135	-0.143601	0.477867	0.463619	-0.0314949	0.870871	0.693111	1.00472	-0.753534	0.0113263	0.164759	0.996486	-0.960101	0.127703	0.393738	-0.4301	0.000505954	-0.371503
LPE(20:4/0:0)	-0.1074	0.816495	-0.960851	0.116159	-0.9419	-0.850688	-0.0208426	0.595689	-0.645117	-0.133629	0.0116722	-0.0268243	0.201698	0.182674	0.213148	0.358338	-0.685585	0.108305	-0.209475	-0.40736	0.191052	1.19279	0.3403	-0.35434	-0.519751	0.952821	1.09852	-0.510261	0.132137	-0.401738	-0.446375	-0.332862	0.397191	1.02978	0.668909	0.468939	0.888393	-0.00129143	0.22822	-0.544425	-0.122661	-1.31604	0.76677	-0.892245	-0.0419743	0.612123	0.124099	-0.237908	-0.11172
PI(20:4)	-0.294208	0.843372	-0.389351	-0.588963	0.67803	-0.156257	-0.417594	2.27026	-0.257101	-0.176729	-1.07461	-0.0400661	0.656941	0.0774309	-0.42692	-0.196711	-0.594664	0.347114	0.923601	0.487641	-0.452732	0.612054	0.266253	0.036461	-0.439886	-0.332298	0.487832	0.200334	0.0204587	-0.554228	0.370318	-1.39986	-1.00442	-0.156339	0.168722	0.308032	1.09065	-0.284657	-0.28765	-0.159614	-0.415773	-0.29021	1.47866	-0.154205	0.549273	0.048297	-0.0738713	0.188349	-0.178099
LPC(20:2/0:0)	0.965764	0.609172	-0.355834	0.150598	0.0665445	-0.582231	1.13205	2.38985	0.575416	0.657252	0.162054	1.41655	0.519031	-2.08404	-0.107933	-0.321835	0.0806357	-0.281824	0.432462	0.0973727	-0.373369	-0.754986	-1.02381	1.23621	0.621165	-0.96847	-0.337064	-0.639032	-0.47422	-1.31813	-2.03158	-1.1588	1.07207	0.700287	0.0997087	0.188514	0.601395	-0.188911	0.392469	-1.28261	-0.535117	1.72531	1.02071	-0.915212	0.507099	0.551282	-0.0986874	0.0894244	-0.215014
LPC(22:6/0:0)	0.517664	0.400128	0.00889232	0.823578	-0.701848	-0.864819	0.576966	1.58003	-0.0756859	-0.510885	-0.331847	-0.228138	0.338612	-0.491642	-0.36239	0.0362272	-0.198722	-0.555092	-0.754728	-0.51535	0.11334	0.545401	0.0788543	0.779121	0.508362	-0.750053	-0.760323	1.39257	-0.535623	0.94756	-1.16022	-0.760115	0.474015	-0.0383562	0.48036	-0.584547	0.371138	0.287078	0.211989	-0.811672	-0.601012	-0.24876	0.535653	0.242033	0.200502	1.48177	-0.665558	-0.220587	-0.543655
LPE(22:6/0:0)	-0.281005	0.345158	-0.48402	0.534713	-0.611373	-0.511338	0.00705288	0.258058	0.112292	-0.267406	0.10695	-0.513549	-0.128597	-0.233024	-0.227249	0.304087	0.677538	-0.0322767	-1.03247	-0.581958	0.156741	1.18427	0.233415	-0.686476	0.00806703	1.24045	0.588191	1.18792	-0.179374	1.03206	-0.497168	-0.253179	0.554505	0.831307	0.254023	-0.313813	-0.0573311	-0.0278306	-0.352661	-0.14764	-0.842713	-1.69383	0.05365	0.228808	-0.0889955	1.61399	-0.0227982	-0.24394	-0.618257
LPC(22:5/0:0)	0.0404792	0.437483	-0.178932	-0.323559	-0.412438	-0.986826	1.3494	1.86208	0.0266707	-0.955781	0.103831	0.0928529	0.618275	-0.00531458	0.267906	0.150038	-0.540253	0.145212	0.4317	-0.313554	1.01227	-0.545392	0.497509	0.977897	-0.0496699	-1.62164	-1.37323	-0.314687	0.219822	-0.173751	-1.83179	-1.39118	0.0685753	0.996184	0.79621	-0.0498185	0.865475	0.164726	0.401295	-0.103027	-0.562834	-0.0654156	0.88211	-1.23167	0.296291	1.18633	-0.356858	0.128943	-0.519827
LPC(20:5/0:0)	0.12687	0.335162	-0.322987	0.319012	-0.30017	-0.0258575	1.41408	1.67229	0.517217	-2.58831	-0.692376	0.356989	0.0300909	-1.322	-0.0720445	-0.399379	0.472526	0.0567285	0.4783	-0.595088	-0.954877	0.636741	0.191912	-0.0737969	-0.140974	-0.31094	-0.538795	0.883624	-0.680686	2.96809	-0.497296	-1.59444	-0.426243	1.1538	0.0651096	-0.307573	0.531086	0.293711	0.024944	-0.71671	-0.017782	-1.6427	0.366102	-0.376792	0.174845	2.05395	0.336313	-1.3793	-0.26886
LPC(20:3/0:0)	0.650545	0.206298	-0.0406292	0.117916	-0.443175	-0.628638	1.38648	1.92834	-0.657671	0.421669	0.0809766	1.12237	0.732544	-0.713563	-0.323841	-1.0825	-1.46187	0.170792	0.495269	-0.00453435	0.0288286	-0.511641	0.365662	1.43706	0.681589	-0.570397	-0.282658	-1.29013	-0.335082	-1.75409	-1.40288	-1.05527	0.175538	0.859854	1.04129	0.148632	1.48585	0.358301	1.23307	-1.49685	-0.4879	0.29378	1.32015	-1.00872	0.619325	-0.000533521	-0.356369	-0.30369	-0.204168
LPE(20:3/0:0)	-0.401079	0.348579	-1.11757	-0.066497	-0.362376	-1.43493	0.321598	0.498695	-0.696144	-1.05386	0.384721	0.429597	1.00516	-0.427407	-0.210384	0.124026	-1.13099	2.14801	-0.458145	-0.233206	1.01838	-0.0227162	1.23968	-0.236067	0.288244	1.29006	0.527119	-0.795942	0.773449	-0.893872	0.16339	-0.522488	0.460197	1.27531	0.795195	0.5172	0.651768	-0.173434	0.570407	-0.978763	-0.862535	-1.25993	1.17623	-1.02788	0.589647	0.612654	0.38683	-0.30917	0.0911122
LPC(20:1/0:0)	1.38192	0.701496	-1.31728	1.05612	-0.358244	-0.555698	2.52924	1.04046	0.52484	0.781434	-0.216697	1.8098	0.413411	0.352739	0.274252	-0.821897	-1.32252	-1.34916	0.342098	0.459167	0.0855458	-0.742431	-1.0952	1.55263	0.835276	-1.3763	-1.02065	-0.308221	-1.40087	-0.859049	-1.52518	-0.379618	-0.0764712	-1.26393	-0.456691	-0.458901	0.824451	0.0188682	-0.432776	-0.212087	0.183308	1.56609	1.0744	-1.33928	-0.226517	0.441977	-0.609542	-0.215518	0.0603685
LPC(18:3/0:0)	-0.367781	0.0460384	0.125797	0.419122	-1.30279	-0.0668302	1.51521	2.68061	-0.410748	-1.89077	-1.35919	0.603969	0.0553004	-1.16487	-0.594795	-0.538847	-1.55985	0.132177	1.22574	0.371994	-0.652564	0.124434	0.210828	-0.794961	1.03728	-0.573875	-1.18233	-0.0444563	-0.306235	-0.709012	-1.07778	-1.45046	0.639195	0.916027	-0.503142	0.0222805	0.650278	-0.229112	1.85756	-1.26858	0.386251	0.194642	0.400745	-0.573886	0.301831	1.22503	-0.0360622	-0.783644	-0.0585339
1-linoleoylglycerol	0.324396	0.311828	-0.0691094	-2.59019	0.419735	-0.649046	0.099677	2.38107	-1.79687	0.0771718	-0.45636	-0.393607	0.86844	-0.639977	-0.581237	2.27694	-2.71031	0.562328	2.05128	0.647341	-0.517424	1.41035	0.280777	0.549151	-2.6845	-1.02979	0.724421	1.17122	0.289705	0.69677	-2.91297	-0.976277	-0.957376	0.23563	0.0934601	0.462893	0.86403	0.83018	0.988389	-0.0107387	0.0761005	-0.220896	1.81708	-2.72708	0.649911	-0.541628	-0.0435458	0.646178	-0.560883
LPC(18:2/0:0)	0.543252	0.189948	0.184843	0.526897	-1.23826	-1.00333	0.698923	0.663222	-0.683912	-0.497834	-0.331964	0.19145	-0.0232507	-0.916402	-0.267297	-0.455383	-1.60192	-0.980425	0.534543	0.20594	-0.219525	-0.30933	-0.118189	0.176287	0.890668	-1.20725	-0.389658	0.407405	-0.24938	-0.698775	-0.744945	-0.208496	0.535704	0.221597	0.350152	0.0020386	0.565949	-0.0872342	1.10509	-0.87701	0.173682	0.812285	0.396833	-0.609807	0.0567539	0.356953	0.0957354	-0.117614	0.249787
LPE(18:2/0:0)	0.186066	0.421889	-0.706916	0.209118	-1.67734	-1.65313	0.6169	0.375077	-0.51336	-1.44138	-0.113577	0.594695	0.580568	0.277869	-0.221515	0.0536906	-1.57465	0.0135508	0.681376	-0.699572	-0.292577	0.120966	0.0719783	-1.68761	0.0186838	0.100117	0.571724	0.590327	0.0585673	-0.131599	0.0430939	0.0833781	0.491856	0.500184	1.06538	0.496091	1.02912	-0.0770769	0.752063	-0.596296	-0.147684	-0.676804	0.620912	-0.987541	0.270606	0.960954	0.62437	-0.265262	0.476551
LPC(17:0/0:0)	1.94538	-0.457837	-0.329614	-0.275803	0.32834	-0.842819	0.973209	1.08613	-0.329783	1.44657	-0.0914207	-0.0859208	-1.04756	-0.621981	0.0141772	-0.285578	-0.280539	-0.871608	-0.0235758	0.122517	-1.0905	-0.395639	-1.5776	0.705673	0.64037	-1.15138	-0.745117	-0.0328485	-0.565975	-0.252764	-1.41087	-0.729706	0.476064	1.23748	-0.299101	0.428155	-0.0564656	0.601823	0.808778	-0.387799	0.421981	1.64843	-0.287837	-0.410181	-0.350035	0.191461	0.0444667	-0.832597	-0.321097
LPC(14:0/0:0)	0.305116	-1.42339	0.0825532	0.185041	-0.470569	0.255583	1.4142	1.62368	-0.235412	-0.791728	-0.442026	0.765054	-0.313588	-1.38116	-0.174134	-0.31983	-1.57238	-0.668053	-1.27501	0.480269	-0.173648	0.137716	0.168862	0.169743	0.734187	-0.422069	0.677093	-0.987435	0.504693	-0.956624	-0.919535	-0.822475	0.259732	-0.465152	0.347146	0.429292	0.856784	0.942568	0.808344	-0.230473	0.819111	0.437312	-0.214819	-0.774435	0.307661	0.572964	-0.0584434	-0.321947	-0.969699
LPC(18:1/0:0)	1.15791	0.0731169	0.154161	0.721891	-0.407625	-1.2134	1.22328	1.29632	0.130238	-0.122098	-0.536049	1.0614	0.669305	-0.698917	0.106982	-0.740106	-1.28838	-0.484246	-0.533939	-0.184452	-0.00179839	-0.645907	0.171436	1.06163	0.788886	-1.48708	-0.555343	-0.0786564	-0.469856	-1.18783	-0.804622	-0.854226	-0.0710629	0.196229	0.605769	-0.388791	0.806655	0.0322095	0.494781	-1.16388	-0.115181	1.10693	0.618525	-0.766536	0.3489	0.533956	-0.46159	-0.478513	-0.0964987
LPE(18:1/0:0)	0.149297	0.428859	-0.275489	1.11382	-0.619134	-1.47714	0.539455	0.159103	0.0762213	-1.28884	-0.0285912	0.280711	0.870068	0.237323	-0.36698	0.44612	-2.35775	-0.679204	0.275201	0.00528894	-0.905324	0.115266	0.01971	-1.06251	0.659148	0.144944	0.285689	0.594755	-0.446537	-0.0244123	0.596271	-0.330023	0.128193	0.64784	0.573193	0.578375	0.874155	0.241238	0.75164	-1.19702	-0.14221	-0.542666	0.476384	-1.44812	0.256264	1.17682	0.0917991	-0.675575	0.903917
PI(18:1)	0.264125	0.29869	-1.09585	-0.211728	0.942114	-0.868319	-0.280795	1.66999	0.0450828	-0.560307	-0.817208	0.511745	1.19424	-0.112657	0.341857	0.122235	-0.775005	-0.216685	0.92411	1.33893	-0.647387	0.844671	-0.833918	0.0045382	0.152296	-0.240356	0.0501841	0.849132	0.0562059	-1.17038	0.919174	-0.710457	-1.19434	-2.77977	0.363971	0.198031	0.594053	-0.944008	-0.0205132	-0.709302	-0.417648	-0.832787	1.62254	-0.769865	0.377041	0.745109	0.363808	-0.211865	-0.15507
LPE(P-18.1)	-0.427517	1.64254	0.160458	-0.227707	0.105445	-0.894417	1.3746	1.67147	0.200608	-0.113977	-0.522484	0.0031766	0.631782	-0.0803654	-2.44326	0.955549	-0.4352	-0.739081	0.876298	0.103312	-0.936561	1.18864	0.364749	0.746616	0.113199	-1.05051	0.200355	-0.719321	-0.112376	0.0332517	-1.05472	-0.33738	-0.780347	-0.471311	-0.599223	0.574634	1.34247	-0.0288696	0.303718	-0.982565	-0.322015	0.821627	1.05499	-0.0207992	-0.298467	0.41282	-0.472165	-0.356696	0.341834
LPC(16:1/0:0)	0.154386	-0.765086	0.483805	0.699401	-0.420864	0.431584	0.514149	1.66676	-0.118085	-0.594307	0.271199	0.51692	-0.192371	-1.12693	0.16511	-0.0931389	-0.872869	0.004651	-1.18853	0.0119262	0.0868781	0.144044	-0.0129344	0.629966	0.325764	0.203665	0.421192	-0.473433	0.0299237	-0.739999	-1.73979	-0.610511	-0.00364265	0.119317	0.165762	0.0927692	0.573138	0.603588	0.948883	-0.852322	-0.116833	0.477703	-0.023121	-1.02534	-0.100718	1.20396	-0.153404	0.036867	-0.263847
LPC(16:0/0:0)	1.1533	-0.465046	0.731424	-0.339843	0.387379	-0.985791	1.05451	0.88533	-0.176337	0.878656	-0.658144	0.712282	0.217374	-0.622614	-0.0462415	-1.13378	-1.152	-0.508507	-0.987791	0.0204857	0.352068	-0.726299	0.544717	0.95422	0.420954	-0.99712	-0.128962	-0.684406	-0.183568	-0.757558	-1.11195	-0.57516	0.122349	-0.0690175	0.747174	-0.512601	0.952109	0.201804	0.229096	-0.284307	-0.0204346	0.854133	0.386886	-0.204879	0.248941	0.165281	-0.540175	-0.324987	-0.460116
LPE(16:1/0:0)	0.0194381	-0.129294	-0.527189	-0.417915	-0.292065	-0.736553	0.239931	0.72817	-0.0245011	-0.220869	0.0241308	0.0339738	0.138773	-0.471096	0.548645	0.533403	0.00356926	0.58462	0.00498163	-0.49469	-0.32997	0.535877	0.565967	-0.586439	-0.598597	0.841469	1.14299	-0.11624	0.00897945	0.542248	0.2338	-0.603067	0.225997	0.0176858	-0.282828	0.461999	0.414122	0.0659795	0.0246754	-0.81453	-0.161489	-0.85721	1.02587	-0.818396	-0.210578	1.68956	-0.0811092	-0.0380262	0.537088
PI(16:0)	-0.464235	0.278478	-0.507971	-2.83237	0.978049	0.161708	-0.190015	3.61573	-0.112272	0.1623	0.409083	0.186053	1.02575	-3.2076	-0.533023	0.189063	-2.95249	0.434966	1.38787	2.33841	-3.24522	1.3312	0.666023	1.29687	-2.92668	0.467784	0.516462	-0.267121	-0.15346	0.194299	0.025535	-0.646729	-2.85634	-0.661213	0.83988	0.744321	1.12214	-0.567397	-2.88845	-0.273352	0.435242	0.325335	2.45824	0.0235762	1.15925	1.19196	0.289408	0.437612	-0.666864
LPE(P-16:0)	-0.239739	0.720511	-0.858279	-1.00914	-0.103134	-0.437282	0.419055	1.68727	-0.867594	0.0432468	-0.539135	-0.90121	0.0476385	-0.186724	-0.823075	0.774865	-0.600375	-0.55713	0.42431	-0.247799	-0.772991	1.13817	0.478984	0.442926	-0.384328	-0.405595	0.181249	-1.06568	0.335539	0.133809	-0.867356	-0.658569	-0.300103	-0.36295	-0.283007	0.27035	1.03142	0.658999	0.0520196	-0.35169	-0.7082	0.344541	1.01331	-0.258129	-0.225428	0.980345	-1.06411	0.0470619	0.383361
LPC(15:0/0:0)	0.508532	-1.81236	0.21093	-0.240657	0.413706	1.11075	0.804736	-0.213804	-0.702581	0.559923	-0.313894	0.537099	-1.11499	-0.077006	0.377822	-1.09244	-1.87778	-0.44058	-1.09856	-0.222513	1.02071	0.127147	0.482124	1.04498	-0.165675	0.258024	0.291775	-0.438932	0.247583	-0.646307	-1.3172	-0.187563	0.189594	0.0339565	0.0968558	-0.112373	0.850923	0.297742	-0.193029	0.139056	0.96953	0.936407	-0.54093	-0.108687	-0.536209	-0.352526	0.412367	-0.329434	-0.593215
LPC(18:0/0:0)	1.22938	-0.0426918	0.319462	0.231456	-0.456519	-0.69531	1.0665	0.854508	0.62669	0.00620683	-0.178476	0.548787	-0.545138	-0.291724	0.386567	-0.766231	-0.86038	-1.59838	-0.0102137	0.30926	-0.526082	-0.645526	0.00851841	1.00713	1.25531	-1.20915	-1.09324	-0.721105	-0.56872	-0.416969	-0.564269	-0.944544	-0.0814024	0.313409	-0.00799732	-0.680345	0.445933	0.549822	0.84446	-0.121676	0.408908	1.09208	0.299084	0.449184	-0.218961	0.387805	-0.599108	-0.543318	-0.123163
LPE(18:0/0:0)	-0.447695	0.679488	-0.11777	-0.32249	-0.259993	-0.288823	0.0915581	0.781053	-0.221254	-0.532295	0.404374	-0.774641	0.277563	0.00503829	-0.155432	0.342945	-0.427642	-0.604988	0.804747	0.14178	-0.701464	0.716468	0.453842	0.137646	-0.393372	0.157085	0.381197	-0.52992	-0.0522664	0.364903	-0.175331	-0.39443	-0.238578	0.103138	-0.314876	0.476148	0.850301	0.273126	0.294158	-0.547989	-0.515213	-0.340562	0.803667	-0.225625	-0.33003	1.17369	-0.308444	-0.251525	0.15637
PI(18:0)	-0.929455	0.985781	-1.02713	-0.58019	0.855708	-0.56221	0.099281	2.79369	-0.888159	-0.38336	-1.07213	0.0314425	1.16019	-1.35955	-0.495968	0.358075	-0.382924	1.2175	1.62997	1.17789	0.639821	0.497022	1.09544	1.05271	-0.694911	-0.255372	-0.579063	-0.0716674	-0.134314	-0.120047	-0.913701	-1.82759	-1.07681	-1.35005	1.14878	0.0297767	1.69615	-1.19381	0.175955	-0.660733	-0.819774	-0.326894	2.25909	-0.53195	0.344676	0.0706111	-0.350185	-0.103696	-0.252162
1,5-anhydroglucitol	-0.764732	-0.720983	0.566247	0.0148439	-0.234162	-0.47666	0.32011	-0.158327	0.602793	-0.689395	0.214154	-0.489221	-0.278006	-0.207123	0.249655	-0.0628995	-0.548678	0.0918251	-0.565263	-1.64909	0.0030871	-0.634757	-1.94777	-0.368238	0.31335	0.193138	-0.146743	-0.283587	-0.184171	0.407448	0.402854	-1.11547	0.998013	0.44256	-0.0544839	-0.29637	0.157439	0.698869	0.720348	0.854829	0.0715601	1.00109	0.126047	0.432246	0.0796482	0.113496	0.192866	-0.0110958	-0.0228572
1,6-anhydroglucose	-2.84016	-1.16098	0.712423	1.45809	-0.0646006	-0.312703	-1.63215	4.78601	1.45905	-1.23969	-0.4788	-0.275992	0.904879	-0.248388	-0.241042	1.56985	-2.15087	0.856402	-0.147657	-0.197795	-3.05537	1.8888	0.375956	-2.76002	2.5363	0.647527	-2.46078	2.03523	-0.863039	2.44427	-0.631446	2.80265	-2.66648	-0.427571	0.968924	-1.15743	0.442154	0.288663	2.98748	-0.738951	-0.655465	2.23501	0.162059	0.721424	2.65007	0.0219954	1.70246	2.02204	1.55176
10-heptadecenoate	-0.689406	-0.939195	-0.118325	-0.0962846	-0.423839	0.652969	-0.758487	-0.717384	0.149844	0.0170535	-0.157455	-0.207503	-1.40509	1.86636	-1.68441	-0.123653	1.82643	1.9101	-0.843043	-0.926063	1.66199	0.381692	-1.32385	1.97483	-0.123054	-0.183873	-0.55171	0.304045	1.60506	-0.35737	1.55093	0.736349	-0.209231	1.63434	-0.445286	0.584398	-0.633768	-1.05759	-0.798983	0.081917	-0.597962	1.3896	-0.0773119	1.61752	0.440507	-0.998439	-0.00811556	-0.0426226	-0.605222
10-nonadecenoate	-0.54332	-0.915433	-1.09517	-0.154926	-1.03465	0.435876	-0.234253	-1.15435	0.993477	-0.0988451	-0.0545915	-0.145432	-1.2537	2.09887	-1.11082	-0.182619	1.46185	2.0091	-0.439322	-1.26458	1.85593	0.581956	-1.57632	1.42129	-0.183655	-0.122152	-0.109434	0.622472	2.21619	-0.480367	2.04662	0.0813795	0.174001	1.31884	-0.269311	0.724943	-0.345752	-1.48893	0.0381448	0.507371	-0.100432	0.996686	-0.000466279	2.05009	0.690276	-1.08748	0.0219944	-0.0067288	-1.49886
10-undecenoate	0.107982	-0.952081	0.0639071	-1.16123	-2.10515	-0.417251	-0.291455	-0.975237	0.132324	1.07647	-0.0372409	-0.0144206	-1.25927	0.466514	-0.678031	-2.15673	1.26204	0.548125	-0.194496	-0.0583913	1.78287	-0.0693492	-0.175564	1.23359	-2.17115	-0.859801	0.00644155	-1.18494	1.82691	0.824538	1.08806	-0.551193	-0.461222	0.530578	-0.430221	0.428099	0.577177	-0.0191931	-0.129821	1.06095	0.38551	0.30598	0.413342	0.735569	-0.0807892	-0.505917	-0.0844371	0.648683	-0.766179
13-HODE	1.43206	0.586139	0.373358	0.97307	-0.539709	0.350486	-1.07388	-2.00571	-0.8435	-0.662361	0.0470522	0.054849	-0.0536278	0.0560251	-1.91274	-0.355742	-0.273209	0.142337	-0.592304	-0.22389	1.16818	-0.86898	-0.719076	0.796501	0.589618	-0.946378	-0.320617	0.466334	0.034253	0.477754	0.706469	0.390416	0.22459	0.740772	0.904932	1.33258	1.7306	0.00275959	0.654449	-0.588447	-0.239283	0.2882	-0.0322861	-0.149372	0.47164	0.646881	0.662737	-0.622947	0.506018
15-methylpalmitate	-0.338761	-1.23177	-0.781049	-0.901282	-0.287585	0.458578	-0.638571	-0.350415	-0.828832	0.0546331	-0.361995	0.0999551	-0.374549	1.53969	-1.09903	0.0439659	1.21549	1.54433	-1.16029	-0.897429	1.58871	0.630974	-0.882363	1.64571	-0.993813	-0.149979	0.0830367	-0.582304	1.79366	-0.428685	0.954922	-0.00532775	0.607027	0.272185	-0.171711	0.963845	-0.30814	-1.04104	-0.663691	-0.0205116	-0.166335	0.643278	0.199527	1.17089	0.380455	-1.04781	0.436024	0.184504	-0.168118
17-methylstearate	-0.0940492	-1.9971	-0.240071	-1.94238	-0.449434	0.559277	-0.0909889	-0.74098	-0.876296	0.373629	0.238778	-0.384383	-0.228273	1.20726	-1.89518	0.168975	1.03963	1.75355	0.633535	-0.589107	1.79504	1.72279	-0.391294	1.43998	-0.877363	-2.11629	0.515318	0.267351	1.56389	0.608279	0.127538	1.14632	0.155103	0.608221	-0.665283	0.540527	0.68482	-0.314848	-1.99846	0.122824	-1.96806	0.886495	0.090124	0.912424	0.114823	0.124868	0.0449409	-0.0511308	0.501342
2-aminoadipate	0.717479	-0.224679	1.16517	1.02841	0.845001	1.04882	1.13683	-1.83644	0.805713	1.42896	0.767865	0.0723666	0.461556	1.07101	-0.249275	0.322964	0.497699	-0.476143	0.974771	0.568411	-2.22347	-1.8488	-0.913968	-1.92812	1.67706	0.889	1.32816	2.5157	1.22061	0.951443	0.347719	1.34588	0.455488	0.037202	-1.96789	0.0575209	-1.93581	0.965809	0.127909	0.584727	0.484019	0.0196182	-1.95452	-0.235457	0.455205	-0.436979	0.294963	-0.712112	0.14729
2-aminobutyrate	0.284556	1.27006	0.214211	-0.0628341	-0.467657	0.612114	0.554847	-0.835618	-0.440152	0.552421	-0.0017858	0.511724	-0.580105	0.362469	0.0605769	0.0405202	0.88388	0.472834	0.56676	-0.341164	0.740611	-1.11587	-0.0179961	0.105778	0.710025	-0.639686	0.227731	-0.138297	0.933157	0.1079	-0.506173	-0.389946	-0.397129	-0.987376	0.0715034	-0.241515	-0.287173	-0.191635	-0.328484	-0.352361	0.0456483	0.272926	-0.00712158	0.131431	-0.331816	-0.834019	0.227285	-0.593431	-0.143006
2-aminoheptanoate	-0.238163	-0.43623	-1.4899	-1.97764	0.335843	0.999372	0.0164691	-0.179003	0.0974971	-0.492566	-0.592773	0.948265	-1.03435	-0.171254	1.86751	-0.203492	0.656478	-0.487891	-0.699411	1.69333	-0.246981	-0.0435803	-1.87045	-0.0914667	-2.07195	-0.4594	-0.962195	-0.785388	-2.17612	-0.423134	0.231205	0.0130318	1.15098	0.843164	-0.076269	-0.645153	0.840058	0.154508	0.378334	0.518162	0.529869	-0.0109799	0.816865	0.432058	0.107255	-0.319352	0.278923	0.203165	0.00299223
2-aminooctanoate	0.677093	-0.513219	-0.244801	-0.733121	-0.0792374	-0.68095	-0.610733	-2.74215	-0.370722	-0.374036	-0.332531	-0.325018	-0.0140534	-0.488978	-0.124392	-0.478169	0.375218	-0.109967	0.215999	-0.412564	-0.449674	-0.592685	0.443822	-0.470891	-0.555454	-0.909719	-1.70542	-0.416344	-1.1657	0.329377	1.54617	0.68447	-0.126441	-0.330009	0.946946	-0.300465	0.64793	-0.662987	-0.304298	0.106466	1.08498	-0.213547	-0.761157	0.71038	0.47612	-0.227091	0.0778771	0.924859	-0.323849
LPC(0:0/20:4)	0.402829	0.074415	0.119259	0.80522	-0.591011	-0.315721	-0.183709	1.53553	-0.00963253	-0.0130177	-0.18151	0.195343	-0.102927	-0.795458	-0.0624224	-0.249128	-1.15575	-0.616712	0.0865435	-0.0833255	-0.128888	0.540092	0.317176	0.640446	0.334705	-0.537585	-0.0818928	-0.508635	-0.102589	-0.474449	-1.14328	-1.77981	-0.157604	0.125313	0.34987	-0.0130119	0.560247	0.637215	0.727303	-0.382983	0.248346	0.364964	0.567086	-0.20998	-0.203802	0.295013	-0.446571	0.0751429	-0.953891
LPE(0:0/20:4)	-0.141855	1.04525	-0.822116	-0.174536	-0.362928	-0.790601	-0.166592	0.641678	-0.782614	-0.392796	0.0622615	-0.641334	-0.172247	-0.359187	-0.130837	0.621705	-0.55678	-0.411956	-0.0742097	-0.0435045	-2.14565	1.34099	0.472979	-0.354117	0.447874	1.14132	1.25233	0.0933776	-0.0477397	-0.406928	-0.238451	-0.497689	0.643626	1.04182	0.688591	0.748471	1.05143	-0.0866314	0.358099	-0.35076	-0.765888	-0.800253	0.779781	-0.822692	-0.446415	0.492094	0.19601	0.225922	-0.274401
LPC(0:0/22:6/0:0)	0.445319	0.400051	-0.0289174	0.808242	-0.515323	0.110054	0.559699	1.3481	-0.372009	-0.431099	0.0230715	-0.352615	-0.477384	-1.09712	-1.35937	-0.040273	-0.286087	-0.884009	-0.248632	-0.568517	0.0641839	0.339658	-0.216258	0.478492	0.622883	-0.196979	-0.287992	1.17108	-0.386571	1.21855	-1.81672	-0.371196	0.281973	0.11764	0.223666	-0.0543569	-0.243513	0.281229	0.418605	-0.140635	0.346296	0.795153	0.59637	0.442707	0.487519	1.4759	-0.528612	-0.336746	-1.77967
LPE(0:0/22:6)	-1.73693	0.458551	-0.330659	0.317139	0.0130999	0.37409	0.217416	0.87559	0.0764822	-0.0484707	0.399743	-1.70771	-0.312457	-0.0873377	-1.49207	0.562843	0.901662	-1.68604	-1.45169	0.342188	0.177083	1.14803	0.480306	-1.65678	0.471933	1.74118	0.104932	1.38438	0.0656554	0.804754	0.29159	0.569849	-1.56325	-1.60082	0.220785	-1.79338	0.694078	0.545096	-1.59536	0.460588	-0.509451	-1.6967	-1.68318	0.829659	0.0285677	1.94203	0.142694	0.32859	-0.509509
2-ethylhexanoate	-0.425544	1.4939	-1.13829	-0.710121	-1.5652	0.210728	-1.0739	1.08339	0.86962	-0.690355	-1.63504	1.27165	0.387142	-1.70575	2.46777	-1.68987	0.57467	1.99913	0.764407	1.22768	-3.00837	1.77908	1.74495	1.39608	-0.60924	-1.63794	1.12328	-2.06552	-0.944028	-0.939286	-1.12696	-1.41609	-0.760249	-1.40808	0.545076	0.341666	0.564566	-1.27603	1.22502	-1.89452	0.119454	-0.525028	0.374598	0.287783	0.0777916	1.23587	0.0251005	-0.372246	1.02971
2-hydroxybutyrate	-0.361548	1.24501	0.0584791	-0.320495	0.0589168	0.0826766	0.295947	-1.36598	-0.0796972	0.224614	1.10608	0.114343	-0.715623	1.00652	-0.326876	-0.629745	0.477474	0.889945	0.787195	-0.793938	1.16613	-0.00734783	0.469822	0.728244	1.34446	0.273466	1.30929	0.592436	1.23159	0.00256087	0.581287	-0.173839	-1.2389	-0.694183	-0.514617	0.203483	0.055001	0.00238246	-0.310899	-0.192936	-0.142422	0.443538	-0.67581	0.0884941	-0.0543765	-0.862601	-0.581716	-0.570115	-0.436248
2-hydroxydecanoate	0.833173	-1.26635	-0.579512	0.474671	-1.19741	-0.845427	-1.84584	-2.75563	-1.18448	0.863288	0.895638	-0.256036	0.73655	-0.163358	-1.63469	-1.83236	-1.65647	0.904034	-0.442012	0.0315289	0.840896	0.00714419	-0.617706	-1.12116	0.0739963	0.0468509	-1.18004	0.736814	-0.630925	0.0627127	0.199275	-0.639699	0.0300992	1.12333	0.859231	-0.0265831	1.91674	0.288626	0.659248	0.365714	-0.17694	-0.25754	-0.178911	-0.151773	1.69849	0.769818	0.277565	-1.00794	0.0947474
2-hydroxyglutarate	0.235686	1.01691	0.177072	0.0601425	0.237734	-0.461616	0.20288	0.270417	0.0650338	-0.976496	0.574044	0.106347	-0.148535	-0.842649	0.237096	0.972498	0.856005	0.521982	0.719321	-1.97097	-0.36668	-2.07179	0.415456	1.18196	0.0401296	-0.575483	-1.85186	-0.327256	0.0131782	0.662286	-0.447479	0.427117	0.649327	-0.0730806	0.246501	0.722439	1.01298	0.0464393	0.507464	-0.280234	-0.349597	0.269559	-1.65474	0.0531484	-1.55872	0.190939	-0.0857295	0.0740613	0.398183
2-hydroxyisobutyrate	-0.446136	-0.060326	-0.315525	0.438582	-0.0948663	0.25644	-0.105821	0.330829	0.205911	-0.240636	0.00748492	-1.75541	-0.0674832	0.450972	0.0186782	-0.453088	0.105664	0.855648	0.328467	0.0444586	0.225862	0.770567	-0.077276	0.128313	0.553714	0.825492	0.388853	0.191089	-0.00813664	0.259417	0.397121	-0.0171364	-1.61095	-0.0170764	-0.311203	-0.16781	-0.160094	-0.0227704	0.0545406	-0.49503	0.115892	-0.483975	-0.250128	-0.28724	-1.81165	0.154158	0.0478259	0.0421308	0.284629
2-hydroxyoctanoate	1.03288	-0.0468728	0.288792	-0.905452	-0.933764	-0.879954	-0.940564	-0.931284	-0.97995	0.797845	0.120433	0.0831395	0.180202	-1.28069	-0.858247	-0.985341	0.353305	-1.05222	1.12236	-0.842822	-0.209991	0.867158	0.0646984	-1.02296	0.300644	-1.07936	-0.723711	-0.547107	-1.10393	-0.379585	0.770776	0.0707812	-0.929421	-0.966991	0.57062	0.375778	1.39085	0.747975	1.20912	0.253034	0.793477	-1.06288	-1.04936	-1.04234	1.09775	0.21932	0.367942	0.925532	0.452451
2-hydroxypalmitate	-0.116429	0.214769	-0.0731559	-0.380987	-0.0174853	0.194751	0.0948537	0.305779	0.157233	-0.0183234	0.121962	-0.109444	0.0499618	0.147827	-0.110207	0.0114929	0.627287	0.503365	0.143882	0.0336152	0.194754	0.539943	-0.350235	0.409565	-0.316081	-0.0724349	0.139552	-0.0999047	0.227753	0.130896	0.670639	-0.0760398	0.334163	0.315373	-0.134194	-0.122389	0.483482	-0.285403	-0.00905281	0.100249	-0.0304768	0.0288049	0.343457	-0.0365191	-0.120037	-0.496532	-0.263376	-0.0614361	-0.3909
2-hydroxystearate	0.1527	0.360008	0.286611	0.0525437	0.13202	-0.0237299	-0.138606	0.072618	-0.101166	0.209867	0.539155	-0.441554	0.0876027	-1.04621	0.134037	0.229871	0.391296	0.59765	0.438059	-0.00487275	0.343649	0.582963	-0.267629	0.623031	-0.488582	0.0942106	0.383954	0.175468	0.161099	0.350903	0.0700886	-0.233633	0.0750321	0.151275	0.165386	-0.230725	0.3193	-0.161861	0.185835	0.0361055	0.0377759	-0.120899	0.597951	-0.224935	0.00257863	-0.196536	-0.110799	-0.30082	-0.28254
LPC(0:0/18:2)	0.248086	0.459789	0.169304	0.579666	-1.58694	-1.37986	0.605858	1.15434	-0.637601	-0.729858	-0.196391	0.788022	0.128978	-0.98667	-0.260576	-0.398967	-1.83527	-1.4583	0.347161	0.0272307	0.0811757	-0.66304	-0.49855	-0.0318701	1.2043	-1.45368	-0.510247	0.690509	-0.0774737	-0.401973	-0.800956	-0.2884	0.364155	0.203667	0.544066	-0.120618	0.652849	0.159257	1.33102	-0.878159	0.429699	0.540838	0.473018	-0.606159	0.0361647	0.151569	0.0619715	-0.0333973	-0.180293
LPE(0:0/18:2)	0.224752	0.889298	-0.223017	0.192174	-1.62271	-1.81519	0.192659	0.23752	-0.418061	-1.10912	-0.143697	0.0190555	0.113179	-0.0655758	-0.236569	0.280622	-1.96082	-0.573717	0.773424	-0.286258	-0.603342	0.186244	-0.254446	-1.70277	0.176362	-0.128837	0.412347	1.09931	-0.346877	-0.0364902	0.19997	0.313457	0.838638	0.730818	0.424958	0.892462	0.725117	0.00412781	1.09707	-1.11695	-0.439097	-0.722252	0.291801	-0.843752	0.103639	0.78242	0.82112	0.122946	-0.00262897
2-methylbutyrylcarnitine	0.270654	-0.120901	0.0369097	-0.0521107	0.00184278	-0.0481576	0.121027	-0.0741127	-0.883673	0.309493	0.120218	-0.388	0.286123	-0.0698195	-0.357125	-0.298628	-0.25572	0.138368	0.463767	0.0824393	0.513405	-1.82069	0.0466528	-0.334094	0.470241	0.230384	-0.245743	0.738423	0.104753	-1.00444	-0.107733	-0.0357795	-0.769273	-0.396224	0.597664	0.47301	0.539933	-0.151151	0.148884	-0.0839217	0.115061	-0.374842	-0.425582	-0.157198	0.0748672	-0.390696	0.0979254	-0.11321	0.506718
LPC(0:0/18:1)	1.12154	-0.517808	0.0574284	0.856838	-0.103339	-0.671386	1.75977	0.686804	0.322804	0.0594191	-0.496573	0.963698	0.38328	-0.40495	0.706339	-0.786973	-0.926721	-0.272304	-1.08428	-0.34472	0.0957363	-1.71671	0.316789	1.07482	0.79068	-1.85242	-1.49678	-0.0408403	0.000561893	-1.12306	-0.734674	-1.12637	-0.281157	-0.375465	1.1087	-0.232565	1.18682	0.388929	0.205319	-0.757866	0.18178	1.23286	0.309422	-0.659881	0.305932	0.531827	-0.782355	-0.409329	0.151381
LPE(0:0/18:1)	0.670587	0.949601	-0.710882	1.38927	-1.20272	-2.10384	0.55508	0.223915	-0.341663	-1.28676	0.478291	-0.121027	0.970461	-0.494508	-0.117582	0.493804	-2.34943	0.270003	0.175152	-0.22443	0.0248357	0.201542	0.188901	-1.74555	0.870323	0.817975	-0.431883	1.03523	-0.0578882	0.0217747	0.930559	-0.743703	0.589946	0.737259	0.953588	0.39885	0.896135	0.245687	0.604056	-0.819355	-0.369738	-0.704629	1.48342	-1.59307	1.32651	0.99486	0.387143	-0.603077	0.492532
LPC(0:0/16:0)	0.829552	-0.615541	0.724918	-0.177215	0.131588	-0.39404	1.3331	1.21886	0.20896	0.302553	-0.427827	0.803105	0.0486098	-0.55535	0.278827	-0.925086	-1.14685	-1.20215	-0.880956	-0.782822	-0.0580938	-0.608487	0.154139	0.735968	0.733205	-0.734524	-0.25155	-0.743877	-0.136615	-0.792199	-1.02746	-0.50829	-0.395827	-0.365498	0.971104	-0.491376	0.975818	0.563948	0.489264	0.0112026	0.420291	1.22704	0.388914	-0.158406	0.0653129	0.540373	-1.0619	-0.590402	-0.333067
LPE(0:0/16:0)	-0.332267	-0.471481	-1.24028	-0.297289	-1.18985	-1.55483	0.841522	1.25439	-0.831642	-0.0677115	0.11388	0.497788	0.492734	-0.385376	0.363459	0.33954	-0.436853	0.990754	-0.330477	-0.21823	0.0978556	0.489708	1.1455	-1.09905	-0.329646	1.07776	1.5341	0.217967	0.54757	0.266335	-0.793533	-0.439724	0.149764	0.249371	1.16546	0.162895	1.61052	-0.18944	0.075833	-0.702286	-0.460509	-2.21448	1.69853	0.332308	0.294778	1.43597	-0.0324024	-0.413825	0.538286
2-piperidinone	-0.515417	-0.589456	2.26531	0.454711	0.115682	-2.55619	-1.40439	-1.11717	-1.79442	-1.68016	-1.81658	1.29252	-1.92633	-3.23643	2.28099	2.67054	-1.27345	-1.02489	-1.88826	0.496608	0.911463	0.748302	-0.592471	-1.55228	-1.0785	3.54387	1.45865	2.79501	1.00477	0.495123	1.13299	-0.220518	0.601629	3.13264	-1.66666	-1.17203	-1.09485	-0.0639918	-0.40776	-0.293515	3.6356	0.171736	-2.48617	-2.07083	0.919204	-1.01677	-0.636184	-1.90916	1.45424
LPC(0:0/18:0)	1.26953	0.192965	-0.356079	0.892846	-0.157584	-0.740007	1.15386	0.340105	-0.354214	0.130674	0.395327	0.479165	-1.17036	-0.736981	-0.238423	0.128198	-1.10784	-1.55472	0.173821	0.495927	-1.19671	-0.540627	-0.513296	0.873861	1.57331	-0.8679	-0.926285	-0.644739	-0.539864	-0.0877713	-0.873511	-0.441917	0.170785	0.718032	-0.5031	-0.744938	0.306895	0.348111	1.43258	-0.179886	0.196369	1.67013	0.0063901	-0.727038	-1.22007	1.07451	-0.0241957	-0.369981	-0.929739
21-hydroxypregnenolone disulfate	-0.101087	2.46001	2.2878	1.99214	1.34465	1.70211	1.3695	1.18075	1.5568	-1.43591	0.702088	-1.71989	0.294356	0.0163722	0.171647	0.550734	1.74629	-1.69822	2.01522	0.506577	-1.13523	1.71562	2.05705	0.13489	0.213184	-1.72536	0.0729542	-1.74952	-1.74994	-1.77315	-0.0946892	-1.6048	-1.57543	-1.613	-0.699281	-1.80557	-1.67666	0.597707	0.773678	1.52502	1.05631	0.258335	0.891735	1.08972	-0.114528	0.0923468	-1.73458	0.83218	-1.7722
3-(4-hydroxyphenyl)lactate	0.00910236	-0.834027	-0.527068	-0.332052	-0.0725121	-0.0307327	0.0668793	-0.414267	-0.879579	-0.137367	0.255526	0.223473	0.1599	-0.955207	-0.0681217	-0.46037	-0.191908	-0.659282	-0.656172	0.455076	-0.252523	-0.644235	-0.158278	-0.561144	0.535956	-0.0695384	-1.26692	0.411365	-0.279526	-0.689233	-0.320401	-0.22294	-0.0310985	-0.26223	0.161296	-0.0398836	0.0683544	-0.0615044	-0.0281793	0.204907	0.132761	0.476226	0.140176	-0.270751	1.09839	0.0118731	0.647126	0.334298	0.220316
CMPF	0.546423	-4.18857	-2.23081	2.46133	0.59636	-4.10837	-2.40185	-2.8076	-4.20836	0.846713	0.484046	-4.30228	0.171256	1.51851	-4.08667	0.285419	5.87932	-2.2833	0.778281	-2.27921	1.29838	2.40166	2.12423	-0.868667	-3.89441	1.24635	-3.95215	5.28499	-2.62265	7.19795	1.64758	-4.1872	0.74222	-4.1954	0.912605	-4.38794	-1.1804	0.751204	-1.41826	1.611	-0.862254	-1.18019	-1.93178	3.62201	2.98882	5.44937	-1.00085	-0.0972541	1.46908
3-hydroxy-2-ethylpropionate	0.470807	1.03295	-0.155264	-1.72989	0.538198	-1.7044	-1.76501	-1.75573	1.04843	1.43595	1.51528	0.39036	0.35084	0.251698	-0.466928	0.313691	0.975563	0.272174	-1.25924	-1.66726	-2.14275	-1.76809	0.316207	2.02344	0.921397	0.812347	1.09285	0.697073	1.37947	-1.95159	0.334381	0.465133	-0.292955	-1.79143	1.10751	0.693025	-0.00128464	0.169919	-0.151462	-0.145516	-0.555331	-1.88732	0.62393	1.05399	-0.70359	0.460003	0.569988	-0.241926	-0.426259
3-hydroxybutyrate	-0.237552	1.33657	-0.72742	-0.220351	-1.49593	-0.441451	-1.03406	-2.03613	0.284769	1.23543	1.01076	-0.7672	-0.89943	1.99532	-1.02971	-1.47092	2.42483	0.343555	0.487721	-1.83199	1.87503	0.103086	0.0652992	2.54954	0.58547	0.56556	0.53457	2.35855	2.94377	-1.47229	1.16149	0.510755	-0.436776	1.78587	-0.582191	0.484775	-0.48915	-0.945082	-0.720692	-0.656102	-1.19298	0.371821	-0.409195	0.508184	-0.527339	-1.49354	-0.242418	-1.10895	0.0515485
3-hydroxyisobutyrate	0.0161184	0.242214	-0.301816	-0.33245	0.105292	-0.0075686	0.422264	-0.567754	0.0804707	1.07168	0.0644568	-0.627646	-0.479227	0.0241295	-0.962062	-0.345933	-0.0484489	0.0990572	0.237067	-0.16755	0.987905	-1.37977	-0.129406	0.150631	1.05219	0.359466	0.476311	1.94175	0.960309	-1.22097	0.262045	0.492955	-0.369013	-0.914091	0.368406	0.56907	0.255906	-0.0369564	-0.438953	-0.142878	-0.415689	0.133077	-1.25324	-0.335386	0.436495	-0.8042	0.20709	-0.601964	1.04946
3-hydroxyoctanoate	1.01912	-0.320843	-0.110202	-1.47014	-0.958772	-1.44464	-0.902146	-1.49597	-1.54464	-1.35459	0.805815	-0.498613	-0.248754	2.20512	-1.42294	-1.55003	-1.59027	0.237225	0.0134325	0.76731	0.20608	-1.50833	0.407323	0.0102134	0.844342	-1.64405	-1.2884	2.0008	1.23382	0.151831	1.55799	1.40666	0.121737	0.641313	0.644388	0.0710156	-0.22283	0.378874	-0.218624	0.543426	0.163199	-0.465326	-1.61405	0.0860933	0.505485	-1.72914	1.05238	1.50205	1.09868
3-hydroxypropanoate	0.486327	0.446897	-0.0837948	-0.957696	0.189337	0.433336	-0.834568	-0.295713	-0.102671	0.797295	-0.409506	0.119812	0.0220414	0.313655	0.661494	0.267061	-0.573021	-2.2763	0.390191	-0.672274	-0.065066	-0.34451	1.21636	-0.443519	-0.0460867	0.200903	2.71469	0.755498	0.222981	-0.803996	0.394055	1.06463	0.411383	-0.248452	0.111694	-0.121633	-0.0478879	-0.25175	-0.0660364	-0.182581	-0.27383	-0.213363	-0.47105	-0.0641799	-0.938487	-0.656621	-0.116748	0.210131	1.1423
3-indoxyl sulfate	-0.0705362	0.475525	-0.131902	0.110583	-0.0217248	0.0796646	-0.898532	0.149773	1.12624	0.495848	-0.716155	0.32622	0.789351	0.89778	-1.31949	0.776748	0.880211	0.427271	0.973415	0.406195	-0.137733	1.22267	-0.122542	0.187246	0.101699	1.44536	-2.17818	0.0453887	0.0599314	-0.316733	-0.876488	-0.199699	0.171909	0.622639	-0.214961	-1.8035	-0.685968	-0.140399	-1.57013	-0.498893	0.539496	0.401456	0.163346	0.69275	-1.085	0.240258	0.381324	0.473377	0.756587
3-methoxytyrosine	0.417788	0.12938	-0.0492795	0.123159	0.74786	0.115779	0.0565204	-0.563668	0.119817	0.780579	0.468878	0.113242	-0.58432	-0.441595	0.105916	0.050388	-0.435896	-0.335887	0.635532	0.877113	0.1618	-0.727915	0.0583621	0.778739	0.257378	-0.25419	-0.378414	1.04546	0.230183	0.387629	-0.351214	0.363833	0.311163	0.147169	0.00343615	0.0547747	0.00914518	-0.330843	-0.502047	-0.412485	-0.290761	0.0312173	0.262123	0.0898901	-0.120398	-0.667047	-0.157814	0.434362	-0.230946
3-methyl-2-oxobutyrate	-0.244145	-0.025766	-0.13926	-0.542357	0.255318	-0.0667576	0.298681	-0.432368	-0.000949898	0.5812	0.121487	-0.554625	-0.41309	-0.206719	-0.31932	-0.396196	0.0583022	0.0428421	0.0311063	0.149209	-0.251305	-0.486089	-0.0497925	0.327939	0.301163	0.404367	0.445242	-0.0457031	0.771998	0.129	0.451386	-0.0932118	-0.016939	-0.175824	0.00167115	-0.0175028	0.261288	0.125966	-0.142961	-0.237441	-0.135165	0.0328509	-0.257034	0.429652	-0.0213068	-0.402908	0.0403104	-0.159133	-0.17747
3-methyl-2-oxovalerate	-0.445412	0.319142	0.0854836	-0.669307	-0.405395	-0.412076	0.253187	-0.578373	0.338663	-0.13668	0.499426	-1.04213	-0.0291568	0.202599	-0.895708	-0.777482	0.272313	0.153686	0.646138	0.159674	-0.26534	0.0671327	-0.132367	0.403136	-0.0330378	0.363016	0.18682	0.0364823	0.421209	0.0770461	0.084603	0.0939107	-0.22391	-0.776325	-0.0695611	0.101506	-0.106684	0.241515	-0.0313332	-0.0436215	-0.40315	-0.103094	0.000622625	0.564507	0.242198	-0.0413137	-0.0694194	-0.0350551	0.430247
3-methylhistidine	1.86048	-1.26575	1.53116	0.57505	1.82736	-2.12856	-2.18917	0.933606	-2.22856	-0.713613	2.21383	2.21124	3.93146	-0.491251	-2.10686	-1.36414	-0.146983	-2.30082	-2.06647	-1.51216	1.00332	0.264261	-2.04687	0.198453	-2.24837	0.846078	-0.526505	-2.35212	1.80061	-0.541309	-1.06221	1.02588	-2.17803	0.658856	-0.699343	-2.40816	-2.27926	-2.36419	3.36502	2.32164	1.2945	1.62077	0.354868	0.24311	1.02679	2.56778	-1.17675	0.814683	-0.66329
3-methylxanthine	-1.38058	-1.23764	-1.29781	-1.18293	0.756416	-1.15743	-1.21804	-1.20876	-1.25743	-0.519791	1.59149	0.427957	-0.248655	-1.55817	1.00716	-1.26282	-1.30305	-0.181944	-1.09534	-1.1203	-1.59579	-0.783207	-0.312448	-1.30043	-1.27724	0.51276	1.32491	-1.38099	1.13394	-1.40462	0.175199	-1.23627	0.815673	0.767469	0.412343	-1.43704	-1.30813	0.419376	1.09614	0.991757	0.990401	0.137845	0.266297	1.39418	1.2735	-1.18054	3.21748	-1.40055	0.898311
3-phosphoglycerate	-3.28135	0.542607	-0.595752	0.786314	1.82056	0.250613	0.968008	-1.65213	0.892618	0.272138	-0.058903	-3.25214	-3.30823	1.04161	0.470392	1.26522	0.438314	0.506092	-2.99613	-0.515048	0.231998	1.50734	0.356339	-0.653521	0.84426	0.689846	1.68883	0.0391148	0.50444	0.888756	1.27753	0.110097	0.191382	0.583323	-0.543792	1.18783	0.874787	1.09814	0.469998	0.552134	0.824101	1.01634	-3.22761	0.532268	-3.30837	0.950639	-3.26682	-3.30132	1.54483
4-androsten-3beta,17beta-diol disulfate	-0.539197	1.90153	3.12427	1.64442	0.81983	4.84452	0.138203	2.25674	1.27753	2.53361	-1.70215	0.837077	-0.388761	0.579958	-0.503544	1.13113	0.823593	-3.67577	1.39542	-0.516068	-2.8545	1.83706	3.75107	-0.93995	1.40873	1.48853	2.36063	-3.78643	-3.78685	-3.17358	-0.00987242	-3.64174	-2.8437	-0.705274	-1.43116	-0.70333	-2.44864	1.38985	0.750893	0.371535	1.91719	-1.50569	1.2153	1.01118	-0.67458	0.986329	-0.112101	0.776927	-1.98126
4-androsten-3beta,17beta-diol disulfate.1	0.158305	1.80137	1.70584	1.17945	1.37608	1.872	1.11106	1.59185	1.23828	0.680233	0.559123	-0.36005	0.0982555	-0.800933	-0.774698	0.978159	1.12962	-0.881807	1.73427	-0.616026	-2.10636	1.45118	1.9475	-0.126401	-0.195652	0.243477	2.07267	-2.77148	-1.912	-1.7828	-0.669296	-1.24248	-1.71046	-1.91643	-0.586384	-0.769514	-1.95544	0.580479	1.16136	1.346	1.16761	0.00135544	1.08384	0.784301	-0.205093	-0.155882	0.195417	0.65391	-1.80011
4-hydroxyhippurate	1.78035	-0.478378	0.0886091	1.09698	0.667411	-1.73994	-1.80055	-0.265127	-0.438297	-1.64988	-0.176728	0.714331	0.399504	0.394403	-0.0378863	-0.60042	-0.787116	0.459704	-1.67785	-0.319343	0.411513	-0.32182	2.56843	-1.88294	-0.660809	0.683839	-1.5837	0.537473	1.14283	0.28917	-0.0268171	-0.276165	1.35928	-0.971518	0.884466	-0.587215	1.14614	0.539125	-1.22946	-0.598685	0.506352	-0.51783	-0.51495	-1.90232	0.0418099	0.417222	-0.961527	0.711923	2.69878
4-hydroxyphenylpyruvate	-0.618875	0.626091	0.397434	-0.0236653	0.220195	-1.36852	0.0796449	-1.41985	0.317475	0.146641	-0.0206541	-0.0931073	0.158999	-0.863255	0.00871193	-0.709351	-0.159752	-0.98655	0.0352605	-0.356061	0.393034	0.104268	-0.309389	-0.0926082	0.322096	-0.114688	0.656751	0.735716	0.156356	-0.00202052	0.140606	0.245146	0.0801136	2.18138	0.420223	-0.295359	-0.011903	0.151347	-1.13916	0.444168	-0.781291	0.319851	-0.546662	-0.449701	0.290518	-0.337909	0.729369	1.01915	0.634295
4-methyl-2-oxopentanoate	-0.509689	0.0727076	-0.136642	-0.904634	0.0206775	-0.538895	0.173829	-0.771532	-0.0101311	-0.0593984	0.405773	-1.04115	-0.0798769	-0.122764	-0.778248	-0.866253	0.37343	0.08179	0.414992	0.0864869	-0.249228	-0.0868411	-0.137799	0.619354	-0.0593504	0.341975	0.267043	0.134401	0.492758	-0.0149031	0.00375397	0.0808842	-0.280787	-0.9075	0.0868238	0.188485	-0.0247582	0.465732	-0.103605	0.291317	-0.387328	-0.147536	0.00593707	0.61674	0.16912	-0.180889	-0.0463458	-0.0205531	0.293831
4-methylcatechol sulfate	-0.398686	-0.263889	0.754361	0.0193112	-1.09965	0.116727	0.388651	-0.334192	1.99524	0.933206	0.658085	0.210715	1.11799	-0.510685	-2.77666	0.426682	0.757137	-0.420776	-3.92434	0.543056	0.154939	1.58068	1.18589	0.271614	0.579607	0.581676	-0.450447	0.109134	-0.188737	-0.993229	-5.33711	-0.187767	0.641889	-0.72342	0.029646	-1.80643	-0.969303	-0.386167	-0.00591668	-0.0697145	1.55617	-0.532693	0.753053	0.919458	0.142132	1.81246	1.74964	-0.0917372	0.106598
4-vinylphenol sulfate	1.89432	-0.432628	-2.1695	-0.730576	-0.501287	-5.12884	-2.32989	1.16069	0.0904304	-1.46466	1.22887	-1.68248	-1.21629	0.13285	0.329273	-2.84066	0.477617	-0.664466	3.24527	-2.28798	-1.93651	-1.62605	-0.777944	-2.1761	-5.24858	-2.56158	-2.42056	-0.983098	-1.32682	-0.901578	4.17371	0.932128	0.504936	-0.290003	1.49418	1.7314	2.81939	3.53963	1.10764	-0.114448	-0.333431	-1.42893	1.33828	1.50761	1.94993	1.70399	-0.259428	1.22657	2.20178
5-dodecenoate	-0.879154	-1.28228	-0.0469391	-1.02432	-0.535132	0.177422	-1.48789	-1.8393	0.30756	-0.552397	-0.153995	1.10586	-1.74232	1.5546	-2.15914	-1.53135	1.75319	2.17131	-0.636396	-0.913009	2.47283	0.24915	-2.09915	2.50194	0.207781	-0.534763	-0.917111	-0.296404	2.06528	-0.896532	1.57041	-0.0269362	-0.202684	1.74663	-1.10023	1.20021	-0.519979	-1.17792	-0.761929	0.0609676	-0.706409	1.17105	-0.814408	1.45522	0.36297	-0.416305	0.943066	0.57316	-1.2995
5-methyluridine	0.289926	-0.404451	-0.340558	-0.341549	-0.289747	0.311225	0.0469859	0.796568	0.277519	-0.741032	-0.31206	0.515119	0.0371214	-0.799881	0.769005	-0.257072	0.0647072	-0.132528	-0.276063	0.207541	0.302893	0.427414	-0.406673	-0.123654	0.594961	-0.0649166	0.356491	-0.0543206	-0.149288	-0.380255	0.124976	-0.249601	0.0716364	-0.544962	0.0503719	-0.319728	-0.236644	-0.0882242	-0.422105	0.181426	0.0759486	-0.61053	0.025447	0.440077	-0.52051	-0.476945	0.811012	0.541654	0.0592301
5-oxoproline	-0.122037	0.112335	0.583518	0.128897	-0.0592795	0.0267597	0.218969	0.516449	-0.160945	0.269386	-0.089711	0.103588	0.106265	0.0665037	0.124013	-0.0121983	0.31768	0.237024	0.254777	-0.297871	-0.744997	0.0429304	0.548359	-0.274032	0.00423147	-0.602144	0.274551	-0.217041	-0.0681445	-0.429021	-0.073716	0.138817	0.16585	-0.475472	0.20356	-0.0172594	-0.10228	-0.0317937	0.364922	-0.00755772	0.074042	0.031427	0.185391	-0.361554	0.25024	-0.0954579	-0.387545	-0.27975	0.133355
5alpha-androstan-3beta,17beta-diol disulfate	0.286104	-2.00771	0.84699	1.00165	2.02452	3.41084	1.61283	1.1237	1.06886	1.24665	-2.14623	0.386096	0.484646	-2.32822	-1.90579	1.08831	1.96172	-2.09976	-1.86541	0.733709	-0.363899	0.572885	3.44249	-1.65316	-2.04731	1.0199	-1.77126	-2.15106	-2.15147	-2.17468	0.694473	-2.00634	-1.97697	-2.01453	-0.0507222	-2.2071	-2.0782	1.19288	1.10556	1.0427	2.61839	-1.34234	0.0168203	1.79951	-0.340604	2.16109	0.966417	-2.17061	-2.17373
5alpha-pregnan-3beta,20alpha-diol disulfate	-0.211755	0.899813	1.17394	0.981815	1.51127	-0.296904	2.62449	1.66937	0.798243	1.02072	1.92544	-1.92351	-0.385755	-2.13031	-1.14701	0.508219	1.64044	-1.90184	-0.113936	0.38808	-0.0989881	0.118901	1.96665	-0.346488	-1.84939	-0.411878	0.196802	-1.95314	-1.68678	-0.209298	0.275933	-0.597133	-0.715	-1.81661	0.152712	-0.69339	-1.88028	-0.0800906	-0.70298	1.12444	2.3237	0.183871	4.28653	0.691722	-0.0572001	-2.01408	-0.666462	0.708489	-1.97582
5alpha-pregnan-3beta,20alpha-diol monsulfate	-0.242831	0.889622	0.378896	1.10149	1.96012	-1.82451	2.73849	0.79762	1.12248	-0.705539	1.90755	-0.732869	0.89587	-2.22524	-0.756991	0.690721	1.88501	-1.99677	-0.335716	0.343136	-0.660373	0.384459	1.49001	-0.0928256	-0.671788	-2.02391	-1.66827	-2.04807	-1.2106	-1.06745	-1.03148	-1.2664	-1.87398	-1.91155	0.0937395	-1.24159	-1.97521	0.433561	0.204135	1.65583	2.39996	0.587832	3.58676	1.00448	0.439086	0.157214	-0.399701	0.421851	-0.569293
7-alpha-hydroxy-3-oxo-4-cholestenoate	0.247027	-0.158957	-0.102493	0.310354	-0.190963	0.234261	0.190322	-0.346472	0.073397	-0.0214411	0.145465	0.600995	0.0171036	-0.193212	-0.158552	0.0303346	0.433409	0.0994111	-0.322395	0.275193	0.408171	-0.0669057	-0.0614836	0.211636	-0.195586	0.216525	-0.261512	-0.411355	-0.196133	-0.257567	0.382577	0.099249	0.15317	0.428483	0.119053	-0.215323	0.418981	0.496524	0.244128	-0.0206799	-0.22862	-0.43954	-0.427012	0.100476	-0.0476753	0.115313	0.443746	-1.5407	0.171795
7-methylxanthine	-0.0836347	0.123173	-1.99145	-1.87657	0.590522	-1.85107	-1.91168	-1.9024	-1.95107	-0.338318	1.71226	0.353287	1.16226	-2.2518	0.842917	-1.95646	0.152027	0.345856	-1.78898	-1.81394	-2.28943	-1.91476	-1.76938	-1.99407	-0.173598	0.358533	0.329228	-0.0595867	1.02496	-2.09826	-0.816272	-1.92991	1.64503	0.475775	1.55908	-0.998523	-2.00177	0.39758	1.17529	0.111523	1.14641	0.684871	1.35854	1.65626	2.32401	-0.682015	3.46071	-1.42734	1.09926
acetoacetate	-0.477869	1.12419	-0.791706	-0.292983	-0.0426357	-0.566592	-0.643928	-0.77213	-0.0660057	0.767561	0.0199239	-1.0749	-1.02178	0.446241	-0.467679	-0.938129	0.730119	0.664999	1.09531	-1.01864	0.869611	1.16665	1.0943	2.54466	0.35779	-0.478893	1.26216	1.16365	1.88117	-1.0621	0.116446	0.110426	0.100769	0.857486	-0.253147	0.14921	-0.379041	-0.282606	-0.143652	-0.218084	-0.526484	-0.807816	-0.159518	-0.423127	0.206922	-1.36624	-0.375063	-0.0153612	-0.58895
acetylcarnitine	0.412438	0.612028	0.0911554	-0.053718	-0.245645	0.229863	0.158102	-1.6698	-0.544467	-0.291222	0.27477	-0.416043	-0.11027	0.565938	0.248523	-0.321683	0.684189	1.07266	-0.360926	0.145291	0.419684	-0.32163	0.407794	0.105455	0.308751	0.259468	-0.0513723	0.450112	0.689407	0.139263	-0.269895	0.35871	-0.0463653	0.292986	-0.226922	-0.233525	-0.65188	-0.0781594	-0.294354	0.0997606	-0.480427	0.458738	-0.943657	0.401257	-0.342956	-0.559827	-0.227764	0.302417	0.142803
acisoga	0.336311	0.0964212	0.910598	0.551739	0.164846	0.930422	0.101556	-1.18647	-0.268941	-0.184057	0.662981	-0.00614929	0.349542	0.057881	0.996717	-0.179318	0.681024	0.644412	-0.876353	0.743765	0.472806	0.106396	-0.125512	0.329794	0.0403338	-0.0155932	-0.383276	0.423337	0.55852	0.0444041	0.226128	0.159613	-0.0872329	0.124222	-0.532616	-0.0469101	0.372225	1.06125	-0.328985	-0.169264	0.131573	0.210222	-1.51809	-0.464267	-0.409661	-0.165646	-0.138858	0.135734	-0.806266
adenosine 5'-monophosphate	-0.598451	1.20365	-0.628231	-0.938039	0.916395	-0.676509	-0.175669	-0.039459	-0.560617	0.0789026	-1.28082	-1.15812	-0.536389	0.250101	-1.09247	0.235362	0.0267648	0.185794	0.330096	-0.0374577	-0.60456	1.49495	0.381497	2.39424	-0.91121	-0.254854	-0.485444	-0.732644	0.15797	-0.14581	0.413171	-0.553465	-0.375816	-0.367826	-0.16219	1.3162	1.74828	-0.23058	-0.34031	-0.189634	-0.561884	0.624332	0.00283503	-0.27709	-0.116267	-0.102865	-2.53168	0.805696	0.0107308
alanine	0.0662418	-1.09101	0.834499	0.431244	0.33231	0.950063	0.296479	-1.07537	0.151701	0.28828	0.573347	-0.157257	-0.050883	0.186035	1.06518	0.645539	-0.578627	-1.59687	-0.0793173	-0.268052	0.301588	-1.51966	-0.883558	-1.63317	0.408375	0.747982	1.10867	0.734506	0.124538	0.623176	0.0886042	0.687814	0.765444	0.0138634	-0.287592	-0.298242	-0.836633	0.863922	-0.531309	0.736396	0.618623	0.172025	-1.02796	-0.164325	-0.0315452	-0.345498	0.137031	0.0612491	0.059482
allantoin	1.43887	-1.36335	0.682468	0.847629	0.567797	0.462877	0.596084	0.535129	-0.380471	1.38583	0.770032	0.617425	0.378061	-0.239969	1.50016	1.09573	-1.53787	0.631566	0.594929	-3.03123	-3.50668	-3.13204	-0.351143	-3.21135	-0.291319	0.635668	-2.91212	-1.33085	0.578735	-3.31553	1.47966	0.556339	0.712682	1.63108	0.373136	1.13091	0.942839	1.18504	1.18832	0.482845	0.484356	0.250809	0.91254	-0.389058	0.301098	0.948932	0.516677	0.609348	1.65099
alpha-hydroxyisovalerate	-0.557449	-0.921091	-0.633448	-1.22557	0.291686	0.387172	-0.223611	-0.664049	-0.948536	0.854529	-0.205355	-0.113551	0.292171	-0.258649	0.535823	-0.472857	-1.04363	0.744671	-0.905084	-0.0428503	-0.124761	-0.407157	0.810249	0.0856911	-0.298332	-0.0784627	0.436642	-0.443199	-0.136088	-0.293614	-0.122256	-0.708391	-0.458795	-0.307335	0.559343	0.0182407	0.19166	-0.231432	-0.507804	0.149779	-0.469972	0.221532	-0.345998	-0.748828	-0.209724	0.380664	0.547297	-0.0372894	0.101266
alpha-ketobutyrate	0.611437	1.93223	0.793123	-0.0654921	1.02715	-1.1709	0.154648	-1.97319	0.513484	0.491629	1.19135	-0.0222991	-0.895756	1.65573	-0.983422	-0.136382	0.568359	1.28124	1.09432	-2.54177	1.71463	-0.703493	1.00892	-0.0485183	1.63389	0.741085	1.50685	1.06574	1.56272	-2.82609	1.11184	0.157576	-0.581178	0.473981	0.0210844	0.890163	0.0767106	0.444253	-0.568694	0.702854	0.137366	-0.295495	-1.0342	0.411427	0.120406	-0.771895	-0.186763	0.0451998	-0.552721
alpha-ketoglutarate	0.437581	-0.353727	0.451043	0.247577	-0.0341842	0.0131971	0.0546842	0.438597	0.261124	0.90254	0.219183	0.792942	-0.137647	0.0991625	1.02552	-0.285161	-0.616937	0.3845	0.0821327	1.51303	0.212517	-2.59587	0.362735	0.699151	0.170004	0.164818	1.76056	0.248782	0.149341	0.115398	0.486132	-0.0813165	-0.620089	-0.808589	-0.18989	-0.54025	0.200588	0.519595	-0.427895	0.557148	0.307166	0.383644	-0.691026	-0.0636451	-0.34125	0.379943	-0.0361783	0.0271741	-0.14535
andro steroid monosulfate	0.842295	3.06119	2.1187	1.10118	1.63107	1.76416	0.571805	2.34786	2.32821	0.804927	3.13136	0.833259	0.402195	0.584803	0.331613	2.14646	0.586948	0.666566	3.97044	-1.12664	-3.81874	3.23075	2.29355	1.16519	1.27455	0.0215238	3.36304	-4.40621	-4.40662	-1.62988	-0.990476	-0.428229	-2.40913	-1.29466	-1.00727	-2.84079	-3.20129	-0.271645	0.345448	1.25953	1.17075	1.51761	2.51052	0.281557	-0.607947	-0.48602	0.659638	0.570862	-2.72955
androsterone sulfate	0.95826	0.497017	0.980498	2.32668	2.07248	0.825266	3.05188	1.98281	0.792151	1.51434	-4.80398	-1.34922	0.967605	-1.69646	-2.94317	0.934335	3.70492	-5.38891	-3.39849	0.694311	-0.497451	-0.875895	2.96505	-1.47251	-2.11694	1.45533	-2.0913	-5.44013	-3.7021	-4.05923	-0.040239	-4.46619	-2.7106	-2.11342	0.173342	-1.93147	-2.71345	1.86202	2.88183	1.71376	3.4069	-0.889979	0.512715	2.38389	1.12837	2.00079	1.14556	0.525781	-1.6748
arabinose	0.762959	-0.0636413	0.365151	1.0394	0.924238	0.614422	-0.248793	0.678092	0.162453	-0.22492	-0.288772	0.836303	-0.430902	-0.301521	0.338066	0.463402	-0.524357	0.0306569	-1.17796	-0.754952	-1.67841	0.806371	0.00809896	-1.38305	-0.668499	0.0660096	0.782455	0.213557	0.018854	0.523818	0.0508135	1.27053	1.80485	-1.32709	0.609898	-0.143856	0.419915	0.230471	-0.595747	0.344256	0.246564	-0.0657949	-0.669135	-0.661633	-0.401015	-0.461724	0.0186736	0.982791	0.508295
arabitol	1.08802	-0.182025	0.169948	1.81008	0.081978	0.760429	-0.917091	-2.80958	-0.231773	-0.670269	0.160286	0.365372	0.596416	-0.15519	0.897432	0.209	-0.736711	1.51007	-0.381556	0.310122	-0.387764	-2.82194	1.18323	-0.231454	0.433819	0.586247	0.167378	0.54668	-0.10954	1.30863	-0.0797547	-0.222854	0.863283	-0.0922045	0.469459	0.139218	-0.149429	0.00404215	-0.868643	-0.270292	-0.0467815	0.189936	0.0433765	-0.392038	-0.516557	0.147524	0.119819	0.213044	0.709701
arabonate	0.816715	-0.5289	0.260097	0.882943	-0.246329	0.281542	-0.856214	0.748578	-0.673864	-0.0787209	-0.0560624	0.582543	0.735509	0.268438	1.20261	0.427768	0.0483217	0.834687	-0.310642	-0.364056	-0.0917222	-1.76932	-0.0396366	-0.466302	-0.335523	-0.330055	-1.54938	0.46593	-0.567259	-1.95282	0.0410625	0.63677	0.359459	-1.79266	0.0703737	0.0746895	0.180019	0.946083	0.269693	-0.196164	0.406247	-0.421727	-0.113411	-0.803798	-0.0683645	0.667377	0.0757695	0.242606	1.54423
arachidonate	-0.657492	0.331543	-0.424017	-0.368059	0.149951	0.0612719	-0.44757	0.837749	0.202627	0.0169742	-0.372877	-0.522538	-0.271551	-0.0853133	-1.00055	0.25629	0.93077	0.917657	-0.457073	-0.371296	1.1461	1.04315	-0.0429593	1.60081	-0.212776	0.071014	0.0724058	-0.591435	0.705081	-0.0195	0.381305	-0.566451	-0.464087	0.892404	-0.55197	0.0314852	0.349499	0.0560991	-0.0190512	-0.0694146	-0.481786	-0.15423	0.116964	0.838154	-0.403824	-0.136634	-0.535031	-0.291771	-0.898103
arginine	-0.637567	0.633597	0.268672	0.615621	0.0710606	0.249921	0.179811	-0.0846297	0.282041	-0.0622028	-0.988252	-0.0949061	0.649738	-0.59488	-0.085593	-0.569776	0.121901	-0.446204	-0.192353	0.426557	-0.545032	-0.265381	0.135789	-0.0345881	-0.481038	0.103522	-0.36494	-0.303246	-0.576961	0.0629465	-0.488724	-0.0237616	0.288127	-0.46432	0.0565222	0.250748	-0.0243546	0.226616	0.499221	0.0610993	0.197516	0.443112	0.19058	0.41636	-0.187508	0.0130809	-0.345517	0.294505	0.0785645
asparagine	0.248167	-0.552384	-0.000148144	-1.28569	-0.535812	-0.14624	-0.678961	-0.561256	0.0988666	0.423462	0.902466	-0.215561	-0.0484721	0.861231	0.583057	0.227334	0.0988666	-0.0692224	0.412479	-0.0433628	0.141998	-1.53395	-0.625225	-0.44186	-2.33373	-0.251592	0.225875	1.09169	-1.62167	0.577893	0.297262	0.499331	0.0772657	-0.317433	0.0849178	-0.129875	-0.650365	1.0267	0.438703	0.31988	0.170312	0.54539	-0.431664	0.09282	0.031057	-0.125639	-0.218061	-0.0420098	0.822815
aspartate	-0.833255	0.405963	0.990154	0.634452	0.651185	0.262505	0.515615	-0.267842	0.333838	0.391226	3.99941	-0.753832	-0.863092	1.20833	-0.575513	0.509816	-0.34103	-0.851668	0.908071	-0.713567	-0.11218	-0.0365111	-1.34727	-1.07367	0.706083	-0.0956122	0.95015	0.722398	0.527176	0.514089	1.11099	0.350141	0.368979	0.328401	-1.07236	0.776548	-0.874372	0.988802	-0.156617	0.316192	0.767232	-0.144115	-0.791138	0.0751037	-0.581207	-0.601201	-1.34888	-0.927537	0.136482
azelate	1.68353	-1.00938	-0.673997	0.327421	0.332717	-0.92917	-0.98978	0.91114	-0.107186	-0.196289	-0.0154767	0.970145	0.189349	0.129417	-0.907463	-1.03456	0.048782	0.672785	-0.867077	-0.892038	0.443336	-0.404188	-0.07437	-0.0451582	-0.182854	0.38578	-0.772927	0.5944	-1.15315	0.17517	0.231968	-0.258782	-0.021644	0.2177	1.52102	-0.191579	0.271431	0.472377	1.14345	0.240207	-0.240216	-1.11209	0.838874	0.330503	-1.17934	0.829373	0.749661	0.245711	-0.453125
benzoate	0.100465	0.494702	0.201253	-0.898372	-0.254503	-0.0302339	0.0351952	0.53569	0.364285	-0.529107	-0.964682	-0.00491155	0.114661	-0.441375	0.6683	-0.225563	0.270098	0.36803	0.294792	0.555359	-0.80108	0.39365	0.322334	0.243476	-0.415521	0.0930235	0.53616	-1.21371	-0.64067	-0.139884	-0.318205	-0.424512	-0.0063914	-0.628537	0.126125	-0.0518283	-0.291356	-0.168797	0.160913	-0.796024	0.191988	0.0830944	0.3108	0.258549	0.293952	0.167176	-0.0246674	0.0955243	0.386424
beta-alanine	1.0678	-2.25022	1.02745	1.39178	1.88792	-0.842877	-2.23062	-0.655854	-1.13753	-0.258036	1.95043	0.18751	2.26577	0.522668	-0.341508	0.699418	-0.542531	-0.473404	-2.10792	-0.614883	-0.25196	-2.2337	-0.230073	-2.31302	0.498266	0.845043	1.18398	1.22649	0.740529	-0.0862194	0.214214	2.11152	0.66014	1.28161	-0.194093	-0.542733	-2.32071	0.621532	1.02306	2.36047	-0.0505152	-0.0120902	-0.490407	-1.17716	0.581204	0.220864	0.641056	-0.226125	0.413097
beta-hydroxyisovalerate	-1.06003	-0.565257	0.0957344	-1.56076	0.373149	0.276656	-0.469942	-0.403329	-0.186678	0.436104	-0.0369553	0.0730739	-0.906966	-0.0595814	-0.001927	-0.398717	-0.879246	0.168773	0.815027	0.163838	0.836419	0.153412	1.07732	0.602638	0.187622	-1.07131	0.1343	1.37302	1.18503	-0.0312617	-0.0450096	-0.325097	-0.0873241	-0.793242	-0.183828	0.585091	-0.278625	0.0321287	-0.729709	-0.162515	-0.440944	-0.589647	0.683105	-0.0708964	-0.729086	-0.0964614	0.380243	-0.572316	-0.417988
betaine	-0.035063	0.116737	0.179531	0.567918	0.129539	0.00248933	0.367151	0.156545	0.358155	-0.0863307	-0.337604	-0.343988	-0.315124	-0.29691	0.407715	0.131046	-0.361672	-0.379803	0.680615	0.531786	-0.710692	-0.691115	0.282058	-0.715	-0.111466	-0.168823	-0.617059	-0.484499	-0.665615	0.158797	-0.203995	0.443251	0.505563	0.0485029	0.0874869	-0.0117753	0.290353	-0.140337	0.51054	0.0093923	0.0776602	-0.180436	-0.164474	0.15648	0.00513081	-0.635664	-0.0346432	-0.0494549	-0.0669256
bilirubin (E,E)	1.2273	-0.807229	-0.603137	-0.832742	0.328521	-0.74377	-0.309973	-0.0876055	-1.18789	-0.972394	0.0798296	0.196977	-1.33853	-1.28495	-0.00253223	-1.16904	0.603305	-0.70878	-0.91018	0.0074741	1.94991	0.305905	0.0460103	1.17506	-0.713096	-1.54593	-0.224315	-0.0884079	-0.0314725	-0.616566	-0.07923	-0.891628	-0.517383	0.413594	-0.307185	-0.00543732	-1.03041	0.0984875	0.328495	0.676061	0.144972	0.905746	0.240882	0.404853	-0.32483	1.24599	0.0542189	0.0994094	-1.00234
bilirubin (Z,Z)	2.02505	-0.466944	-1.14585	-2.13957	-0.229124	-0.4875	-0.477536	0.609795	-0.217261	-0.751335	-0.688625	0.480489	-0.51632	-2.22823	1.13981	-3.27989	1.18611	-0.820313	-1.22622	0.153882	1.69482	-0.157486	-0.222137	0.188867	-1.08248	-1.84582	0.325974	-1.66332	-0.442548	-1.05365	0.251455	-1.05371	-0.362088	-0.313689	0.303014	0.624748	-0.544469	-0.133967	-0.138169	0.735307	-0.00778704	0.883543	0.685458	1.46294	-0.0523938	2.21872	0.515908	0.587807	-0.44839
biliverdin	1.11131	-0.801801	-0.922901	-0.22609	1.44403	-0.498031	-0.479888	-0.128401	-1.65875	-0.590415	-0.0552659	-0.0219099	-1.24552	-1.14253	-0.162785	0.46879	1.05712	-0.525635	-0.851502	0.35653	1.46086	-0.40931	0.172767	0.220614	-0.20111	-0.582947	-0.389832	-0.135652	-0.734496	0.147811	-0.182667	-1.21362	-0.529522	0.0107811	-0.15799	0.369065	-1.05079	-0.00649606	0.279674	0.826199	0.458348	-0.140303	0.691938	0.129948	-0.689712	1.0912	0.395571	0.435064	-0.974714
butyrylcarnitine	-0.270173	0.0104629	0.544004	0.0885994	1.04347	1.03752	0.261341	-0.57618	-0.571803	-1.06105	-1.21776	-0.718292	0.372675	0.423513	1.5993	-0.472013	0.0831194	0.912733	0.489521	-0.0861289	0.233171	-0.290524	0.0469103	-0.147985	0.133088	1.20651	0.392794	0.499732	0.270118	0.0495278	0.280156	-0.0340486	-0.180336	1.58854	-0.538932	0.558113	0.0286266	0.0501184	-1.22515	-0.201398	-0.587315	0.669362	-1.33912	-0.188493	-0.245633	-0.127707	-0.371465	-0.164145	-0.507488
C-glycosyltryptophan	0.244414	0.0182096	-0.105863	0.11784	0.152979	0.162086	-0.121886	-0.182036	0.301552	-0.0390449	0.0182096	-0.024297	-0.34552	0.228933	0.175768	0.17296	0.42618	0.10474	0.0510674	0.172488	0.442738	0.247705	0.0795038	0.199544	-0.125596	-0.107232	-0.311714	-0.116804	0.0431843	-0.396376	0.427394	0.087025	-0.204623	0.199743	-0.272541	-0.125839	0.033051	-0.0445868	-0.137089	-0.343889	-0.0898639	0.177362	-0.133936	0.0260897	-0.270906	0.137003	-0.361777	0.0844529	-0.199379
caffeine	-2.26848	-2.04927	-3.12241	-3.00753	2.84712	-2.98203	-3.04264	-0.831692	-1.05887	-0.0112588	0.567485	-0.939297	2.48717	-0.291871	-1.10776	-1.65592	-0.473245	-0.994313	-2.91994	-2.00253	-1.0767	-3.04572	-0.30726	-0.802032	-0.863335	-0.448777	1.26096	-2.64916	-0.437038	-1.23141	-0.290281	-3.06087	2.29167	1.38451	0.699956	-2.99372	-2.47092	3.59422	-0.471975	4.66381	2.60277	-0.457526	-0.968068	0.606592	1.76969	3.24588	1.51649	1.91722	0.640815
caprate	-1.01716	4.28585	-0.944603	-0.758249	-1.52559	0.163918	2.44274	-2.00814	1.5777	-0.606732	-0.982031	-0.603896	2.19868	0.959535	-1.96999	-0.0704205	-0.732283	0.605722	3.67105	-1.75092	-0.00590245	-0.355868	-0.605607	-0.69776	2.51507	-0.258132	-0.334529	3.74197	1.28967	-2.07893	0.249724	0.418972	1.40296	1.39384	0.0286626	2.41701	-1.34279	-1.9679	-1.18023	-0.41458	0.453013	-0.0714653	-1.27698	-0.73492	0.681749	-1.69599	1.20241	-0.0895951	-0.024935
caproate	-0.249375	-0.0723156	0.18009	-0.177505	0.0145407	0.889172	-0.182955	-0.737147	0.216002	0.397437	0.0749406	0.311987	0.23741	-0.0104296	-0.66411	-0.252213	-0.831439	0.331318	0.3674	0.279761	0.260081	-0.749507	1.11551	0.532226	0.12409	0.440968	-0.226776	-0.0663214	-0.160231	-0.076366	-0.241079	-0.408999	0.312513	-0.772855	0.412319	0.61176	-0.311776	-0.243407	-0.0739835	-0.513642	0.436483	-0.767657	0.282896	-0.46645	-0.70283	-0.093602	0.181923	-0.186748	-0.500933
caprylate	-0.53607	5.53226	-0.481919	-0.917708	-1.45733	-0.190578	2.51589	-1.46012	0.396813	-0.277766	-0.204498	-0.996203	3.36457	0.682538	-1.53529	-0.576418	-1.19776	-0.86437	4.37389	-1.01721	-0.918244	-0.666684	-0.116317	-1.23954	1.79684	-0.468033	-0.664183	4.6919	0.773619	-1.21209	-0.141216	0.850546	0.707869	-0.156885	-0.0623721	2.00613	-0.73369	-1.33416	0.290743	-0.641007	0.0442548	-1.07022	-1.36544	-1.34782	0.716205	-0.872264	1.04752	0.326358	0.461448
carnitine	0.0271537	0.378347	0.196484	-0.0138926	0.0736755	0.148431	0.335832	0.287307	-0.410239	-0.166046	-0.419896	-0.539733	0.160445	-0.0857068	-0.171929	-0.160721	-0.0570418	0.587221	0.318573	0.555351	-0.726548	0.0712489	0.343125	0.133963	0.0481249	0.0794128	0.206386	-0.244552	-0.236868	0.37565	-1.10634	-0.331126	0.192335	-0.316064	-0.132796	-0.116665	0.105378	-0.00510653	0.000213416	-0.00128471	0.142739	0.12837	0.101604	0.269726	-0.0968361	-0.166568	-0.160173	0.141232	-0.0360502
catechol sulfate	0.682798	0.156124	-1.5186	-0.523079	-1.11048	-0.914451	0.148119	0.168686	2.1955	-2.048	0.332206	-1.22904	1.40657	0.703453	-0.422647	-0.208629	0.368617	-1.39412	-0.737625	0.827706	-1.04948	0.619	0.487771	-0.850247	1.18388	-0.783212	0.134671	-0.294286	-0.119374	-0.390917	-0.407893	-1.0104	0.913792	-0.806759	0.612081	-0.848638	-0.449278	-1.30747	0.299167	0.277534	0.639871	-0.363884	-0.0672754	0.584882	0.0142837	1.02134	0.364147	-0.919492	1.1583
chenodeoxycholate	0.396828	-0.305892	-0.648036	-0.607462	-0.314884	-1.71192	-0.931461	-1.1952	-1.40383	-0.955449	0.0679778	0.0714829	-0.953151	-0.427431	0.378935	0.0269254	-2.34793	-1.65604	0.471072	1.18933	-0.38361	-0.331545	0.984624	-0.948929	-3.0579	1.58303	-1.67526	-0.908002	-0.522278	0.648099	-0.0919685	1.69956	0.587692	-0.612499	-0.32552	0.160256	-0.0206139	0.381256	0.269627	0.294045	0.867043	0.848475	-0.794457	-0.876407	0.508156	1.11108	0.304828	-1.05309	0.6467
cholate	0.395569	-1.14629	-0.939481	-0.0329646	0.275628	-0.456351	-1.03705	-0.823258	1.9632	-0.464655	-0.708594	0.807735	-0.698071	0.432622	-0.282934	0.341829	0.0378845	-1.68209	-0.697828	0.620339	0.166386	0.418744	-2.4361	-2.66079	-1.67091	1.2253	0.640674	-0.298788	-2.45141	-2.76498	-0.203462	1.74648	0.255456	-1.5908	-1.15922	0.292045	-0.0148223	0.564258	-0.840664	0.390364	0.173106	1.31285	-0.0759954	-1.20731	0.119988	0.799337	-0.180054	-0.154489	-0.558815
cholesterol	-0.570859	0.10903	0.072214	-0.455349	0.0951506	0.914749	-0.462121	0.245588	0.303732	0.0572183	0.0943128	-0.332662	0.0866818	0.187928	0.0876731	-0.0226844	-0.0867533	0.650232	0.179975	-0.189629	-0.852107	0.0845284	0.609295	-0.149135	0.0439266	0.597728	0.690907	-0.158384	-0.15927	0.331033	0.0242408	-0.066729	-0.31807	-0.463747	-0.28942	-0.146176	-0.487136	-0.017221	-0.1087	0.11993	0.0581836	0.0536297	-0.0121518	-0.200625	-0.257623	0.0891654	-0.0962058	-0.101307	-0.121093
choline	0.167253	0.0918891	-0.476329	-0.709353	0.819581	0.476946	0.091092	-0.306155	-0.184234	0.245834	-0.53101	0.383008	-0.0339439	-0.347577	0.0595724	0.0199052	-0.236502	0.298832	0.924522	0.0868239	0.0538877	-0.291358	0.493169	-0.0759005	-0.0480913	0.0960061	0.13538	-0.330513	0.0497464	0.30107	-0.166503	0.0797395	0.184674	-0.0298148	0.233265	0.00313798	0.342993	-0.0825222	-0.050121	0.169475	-0.144221	-0.0493458	0.0182827	-0.192474	-0.0963574	-0.789141	0.25241	0.176437	0.123746
cis-vaccenate	-0.316922	0.146176	0.239468	-0.0654125	-0.569362	0.515995	-0.369505	-1.57211	0.56676	-0.0759454	0.942984	0.621617	0.479694	1.13255	-0.0599016	-0.0597253	0.599032	1.26519	-0.271255	-1.40356	0.36412	0.162695	-1.2691	1.55522	0.000388674	-0.0249857	0.045556	-0.0509118	1.01329	-0.324768	0.74574	0.115575	-1.93492	1.10128	0.156863	-0.0747919	-0.850924	-0.351161	0.215095	-0.265779	-0.399227	0.86939	-1.10126	0.672543	0.171518	0.015142	0.63364	-0.123074	-0.477535
citrate	0.49598	-0.718556	-0.153606	-0.19239	-0.329052	0.117554	-0.0174357	-0.0154439	0.140635	-0.282385	-0.323374	0.0480779	-0.147567	-0.301308	0.0854366	-0.296427	-0.174877	0.237251	-1.00249	0.619619	0.40667	-0.600036	0.0794387	0.0934871	-0.280501	-0.00199844	-0.341194	0.367057	-0.00584657	0.168684	0.155088	0.134241	0.117077	-0.683173	0.201253	-0.227452	-0.195493	0.054714	0.0236158	0.0617087	0.599904	0.477353	-0.17722	0.0942822	0.0122114	-0.278138	0.483256	-0.235951	0.284659
citrulline	-0.580518	-0.00905114	-0.0616134	1.04939	-0.061511	0.409591	-0.213829	-0.0016911	0.96121	-0.478555	0.0633926	0.2371	-0.310243	-1.0485	0.426948	-0.287592	0.538202	-0.277625	0.570656	0.461609	-0.55428	-0.406959	0.052076	0.126548	-0.00877879	-0.0199671	-1.13687	-0.450651	-0.956287	-0.37147	-0.944491	-0.00448131	0.485444	-0.469258	0.0895573	0.341094	0.505827	0.0513667	-0.041884	-0.349222	-0.0572648	0.478677	0.710065	0.505184	-0.300552	1.05487	0.140856	0.285247	0.314217
cortisol	-1.67118	1.02676	-0.76673	0.45805	0.558504	0.91786	-0.261119	0.240097	0.639016	1.47825	-0.191028	-0.416551	0.0239096	-0.951685	0.199421	0.84425	0.460688	-0.397785	0.572265	-0.0556467	0.139524	0.680244	-0.149464	0.504226	-0.00981986	0.0946863	1.71043	-0.115875	0.31768	0.541286	-0.966504	0.649623	-1.2156	1.66991	-0.330055	-0.0266159	-0.400937	-1.59376	1.01287	0.777614	-0.814429	-0.333122	-0.954432	-0.436077	0.97865	0.556057	-0.0779132	0.0755733	-1.0761
cortisone	-0.480093	1.45998	-0.208796	0.834602	0.153262	0.569386	0.0393467	0.355965	0.604781	0.896331	-0.408101	0.0125266	-0.238399	-0.737299	0.201758	0.453067	1.04295	-0.133059	0.449023	0.231999	0.725213	0.312059	-0.695774	0.116048	0.321103	-0.420711	0.921204	-0.328567	-0.159756	0.0418225	-0.504611	0.582578	-0.906411	0.630649	-0.238776	-0.226641	0.284972	-0.765574	0.330263	0.0458322	0.0965363	0.0677909	-0.345067	-0.000316214	0.277324	0.231986	-0.778863	0.0715369	-0.798149
creatine	-0.282384	-0.0881477	0.486822	-0.103135	0.289212	0.879046	0.169406	0.278653	0.0144392	0.977344	-0.654747	-0.0804982	0.552654	0.696464	0.00391117	0.0992617	0.175844	0.126878	0.0608701	0.100189	0.634791	-0.0908582	-0.0812804	0.342002	-0.53734	1.07557	0.657063	0.397182	0.449791	0.538384	0.0987415	0.0211501	0.123113	0.306582	-0.291883	-0.491409	-0.0544287	0.152331	-0.519304	-0.162846	-0.096899	0.112977	-1.19087	-0.219734	-0.214385	-1.30046	-0.885411	0.15036	0.518719
creatinine	-0.463136	-0.561962	-0.170223	-0.129614	0.383096	-0.374792	0.142978	-0.0669833	-0.415329	-0.079013	0.482452	-0.0171135	-0.0809763	-0.558121	0.181176	0.346297	0.3902	-0.544271	-0.437126	0.0248882	-0.564755	0.679183	-0.12514	-0.333283	-0.280966	-0.141846	-0.145593	-1.07098	-0.799824	-0.415399	-0.940926	-0.444506	-0.573853	-0.498921	-0.319939	-0.351099	-0.469666	-0.109808	0.624605	0.555825	0.455775	0.244083	0.282614	0.425425	-0.160093	1.18364	0.0507931	-0.254127	0.0594735
cysteine	-0.147569	-0.129629	0.286511	0.730037	0.20074	0.658814	0.0729312	-0.276806	0.00382309	0.184312	1.06969	0.17821	-0.116648	0.0372873	0.357511	0.193419	0.353236	-0.481999	0.13816	-0.0955712	0.0388265	-0.962414	-0.774062	-0.721328	0.759972	0.187177	0.0167852	0.538732	0.0867177	0.105826	0.0792468	0.442438	-0.21569	0.411338	-0.14929	-0.308152	-0.418307	0.494088	-0.406845	0.677931	0.245965	-0.0498513	-0.235353	0.216862	-0.162165	0.020678	-0.212468	-0.569673	0.230578
cysteine-glutathione disulfide	0.475015	0.666235	-2.47573	-0.704398	0.157594	0.116442	0.438624	1.1469	0.0775224	-2.2453	-2.55408	0.0694867	-0.229902	-2.73608	0.743394	-0.402227	2.1401	-1.27876	-2.27327	-0.140005	-0.388888	0.128637	-0.155113	0.640236	-0.303762	0.401436	-2.17912	0.0465998	0.232086	0.249702	0.91764	0.398106	0.302812	-1.07911	0.438717	1.0858	1.22296	-0.220845	0.537772	-0.168361	0.534521	0.408767	0.815618	1.00927	-0.176501	-1.10114	-0.782215	-0.241186	1.40101
cystine	-0.449579	-1.93795	0.279757	1.91804	0.861333	1.48153	0.387011	0.127177	-0.217585	0.263012	2.26479	0.655082	-2.10777	0.640603	1.08097	0.429769	0.845089	-2.03	1.08378	-0.227889	0.895836	-1.92143	-1.46994	-2.00074	1.78047	-0.213904	0.822593	1.53701	0.547411	0.417983	0.322337	0.39184	0.393796	1.65368	-0.229142	0.0119445	-0.708309	0.631434	-0.891878	1.2604	-0.174477	-0.352001	0.20255	0.586481	0.181453	-0.0517493	-2.06635	-2.10086	-0.0463242
decanoylcarnitine	-0.239997	-0.0356863	0.519369	-0.905377	-0.781311	0.0133702	0.0134384	-1.49725	-0.697387	0.0897846	0.877237	0.409161	-1.09781	-0.403054	-1.00788	-1.60471	1.61572	1.27182	-0.453399	-0.667852	1.2759	0.0067527	-1.10496	1.30253	1.79589	-0.770994	-1.76473	1.32729	1.30218	-0.0250509	0.805913	0.383616	-0.927737	0.115851	-0.43966	0.272588	-0.539377	-0.364075	-0.419799	0.382924	-0.366175	0.861386	-0.347794	1.32748	-0.180837	-0.392057	-0.316801	0.0202959	-1.14394
dehydroisoandrosterone sulfate	0.508621	2.16891	2.43462	1.64064	1.45178	1.18173	2.27654	2.38571	1.72148	1.46199	-1.88982	-0.667366	0.521521	-0.504563	-2.36738	1.73921	1.92048	-2.51918	0.210096	-0.41763	-1.98218	0.697436	2.75345	0.0319201	0.504925	0.986335	1.05166	-6.21373	-5.17295	-3.84355	-0.524892	-3.86825	-2.99744	-1.09434	-0.387095	-1.74786	-2.9995	1.5967	2.22141	1.39318	1.99511	-0.0410435	1.68258	1.99219	0.173662	1.55104	0.34841	1.00928	-1.64331
deoxycarnitine	0.0331665	-0.567056	-0.677628	-0.422987	-0.501872	-0.309341	0.0562527	-0.0995502	-0.847206	0.204461	-0.362581	-0.87331	-0.390319	-0.419672	-0.112716	-0.174937	0.110342	2.60609	-0.054582	0.27156	-0.301845	-0.39651	1.40434	-0.198785	-0.708231	-0.444167	-1.10171	-1.13149	-0.672995	-0.0841247	-0.680393	-0.385403	-0.560694	-1.09211	0.56854	0.506701	1.13191	0.394421	0.27465	-0.365185	-0.064861	0.0461274	0.402011	0.675525	1.28749	0.306419	0.413439	0.0985705	0.125461
deoxycholate	1.92407	-1.10519	1.18642	-0.124593	-0.270186	-1.3726	0.426742	0.444052	0.633319	0.341872	0.400561	0.679834	-0.211595	-0.799343	-0.674171	1.33998	-1.04449	-1.57165	-3.49179	1.25876	-1.16291	0.068942	0.909338	-0.293269	1.67529	2.59403	-0.0757481	-0.966642	-1.3145	-0.101879	-1.9127	0.765278	-0.0607614	0.259173	-0.348962	-1.1011	-1.04156	0.866674	1.70196	0.130602	0.850605	1.55115	-0.648955	0.871491	0.20309	1.52732	0.137712	-0.522639	-1.83458
dihomo-linoleate	-1.10991	0.662969	-0.673041	0.200832	-0.986903	-0.0657229	0.396009	-0.521298	1.57121	0.548561	0.0449692	0.00799324	-0.871465	1.36352	-0.989614	-0.705896	1.50925	1.11458	1.20569	-0.312744	1.35657	-0.43015	-1.52367	1.07909	0.937691	-0.0840563	-0.28368	0.160147	1.11687	0.091731	1.69471	0.473368	-0.404979	1.79991	-0.804684	-0.0376178	-0.0314252	-1.13597	-0.470782	0.471085	-0.392733	0.645527	-0.0549043	1.02991	0.462221	-0.836891	-0.197711	0.246829	-1.37514
dihomo-linolenate	-0.660392	0.59555	-0.695419	-0.126788	0.0950078	-0.504298	0.231428	0.139555	0.328776	-0.270354	0.142341	-0.00131321	0.0436195	0.470118	-0.939973	-0.0164005	1.18032	1.57545	0.144195	-0.157028	0.988317	0.00164055	-0.482314	1.36431	0.645958	-0.0400537	-0.149352	-0.245768	0.803783	-0.0864807	0.683952	-0.114396	-0.378955	1.25975	-0.243513	0.0844294	0.376598	-0.498057	-0.1549	0.0959975	-0.551593	0.122966	0.0775648	0.594048	-0.109333	-0.455174	-0.167334	-0.118385	-0.567722
dimethyl sulfone	0.146445	2.56695	-0.847257	-0.791676	0.631384	-0.544398	-1.96853	0.241278	1.87734	-0.0121129	-0.803664	-0.688883	-0.0673304	0.362155	0.153283	0.787107	1.35102	1.4169	-1.84582	-0.208352	1.17617	0.882268	0.961494	0.992807	-2.02773	-0.0475545	-1.75167	-1.03961	1.42667	0.561738	-0.802097	1.02002	1.11929	0.231566	0.596995	-0.479334	-0.471492	-0.252946	-0.0527757	-1.42291	0.172162	-0.200081	0.326734	1.10715	-0.391407	0.480527	0.00212125	0.175724	-0.839938
dimethylarginine	0.177473	-0.384268	-0.139068	0.28735	0.0628361	0.527943	0.115061	0.145554	-0.18503	-0.526944	0.0320562	0.234677	-0.107161	0.0851577	0.351845	-0.163285	0.540701	-0.308876	-0.676374	0.328349	0.0471715	0.186676	-0.345867	-0.2588	-0.0934233	0.145031	0.0665467	-0.146372	-0.384161	0.564532	-0.0204258	-0.593185	0.0584351	-0.443509	-0.396183	0.203393	0.597325	-0.242097	-0.0454439	0.253065	0.138328	0.072399	-0.568646	0.0640879	0.204415	-0.0742761	0.262623	0.112832	-0.224668
dimethylglycine	0.293397	0.109715	0.224012	0.105954	-0.158627	0.26841	0.131026	-1.02217	-0.133633	-0.286799	-0.442344	1.16694	-0.00526326	0.332283	0.957383	0.122191	-0.0864902	0.319866	0.155426	0.525721	0.0490867	0.077942	0.744311	0.0870002	-0.257667	0.162228	-0.25516	0.318094	-0.146716	0.10459	0.559929	0.414425	0.978645	0.211292	-0.653503	0.00435122	-0.128523	-0.262374	-0.0697571	0.254289	-0.26301	-0.0895924	-0.698651	-0.625983	-0.32194	-0.577139	0.234187	-0.772622	0.297731
docosadienoate	-1.68593	0.604888	-0.435086	-0.147841	0.20854	0.267368	0.495616	-0.525995	0.612785	0.634683	0.364324	-0.314683	-1.00361	0.886004	-0.785523	-0.191984	0.987176	0.767092	0.909101	-0.207581	1.01248	-0.758126	-1.09433	1.04384	0.710752	0.293326	-0.131309	0.00768767	0.925389	0.294801	1.26471	0.139906	-0.956621	1.2509	-0.942224	0.682715	0.466347	-0.512298	0.152161	0.0308857	-0.0513711	1.29328	-0.884687	0.270027	0.134906	-0.665071	-0.612685	0.21505	-1.70902
docosahexaenoate	-0.228737	-0.169903	-0.0968597	0.917638	-0.262725	0.0616813	-0.416842	-0.0128648	0.173495	-0.521385	-0.603681	-0.442541	-0.438301	0.675483	-1.60485	-0.102111	2.60531	1.01713	-1.28911	-0.872649	0.982998	0.1654	-0.661656	0.392631	0.532567	0.0754841	-0.502791	2.24043	0.256307	2.12291	0.746027	-0.355782	-0.335121	0.161824	-0.0251086	-0.475099	-0.0961746	-0.462693	-0.837218	0.4059	-1.07151	-0.0074668	-0.308861	1.58092	0.242356	1.08905	-0.354586	-0.652127	-0.865869
docosapentaenoate all cis	-0.312314	-0.880653	-0.807689	0.179392	-0.20392	0.41111	-1.55588	0.452393	-0.501214	-0.161081	0.0319857	0.0523448	-0.780952	0.570249	-1.34984	0.485929	0.433133	1.25231	-1.25509	0.328662	1.6349	1.37743	-0.213078	2.02444	-1.15722	0.37878	0.264064	-0.775047	1.11539	0.846988	1.44763	-0.0261038	-0.0151515	0.35949	-0.801281	-0.190317	0.216596	-0.184822	-0.123098	0.166788	-0.745716	0.105219	0.16419	0.913221	-0.199636	-0.879736	0.418356	0.119853	-1.70692
docosapentaenoate	-0.731963	0.469462	-0.504842	-0.676047	-0.0949313	-0.0259928	0.275856	-0.0227583	0.608595	-0.97516	0.370396	-0.289962	-0.677085	0.736906	-1.72831	-0.361989	2.84822	1.96173	-0.0927442	-0.876407	1.53808	-0.322985	-1.02263	0.937212	-0.271987	-0.452477	-1.04057	0.86852	1.32829	1.37752	0.858687	-0.51672	-0.544327	1.56655	-0.647804	0.312704	-0.0764886	-0.366225	-0.204181	0.623313	-0.63164	0.423692	-0.268601	1.36563	0.361433	0.43994	-0.207067	-0.224937	-1.40171
EDTA	-0.386051	-0.256226	0.870141	0.447251	0.510647	0.552208	0.456062	-0.419691	0.108755	0.462831	0.511153	0.188538	-0.170119	-0.0665451	0.381937	0.273259	-0.0809419	-0.586098	-0.250936	-0.09562	-0.157825	-0.440103	0.029027	-1.33776	0.137495	0.419534	0.36983	0.419273	-0.0787683	0.232378	-0.125468	0.601548	0.166666	0.368466	-0.176669	-0.18943	-0.0449775	0.541211	-0.0591419	0.3128	0.390884	0.162449	-0.717537	-0.326156	-0.0481603	-0.226973	0.074225	-0.255238	-0.315131
eicosapentaenoate	-1.55461	0.259552	-0.15548	-0.352517	-0.0429814	0.253618	0.386825	0.149597	1.05192	-0.902205	-0.821015	-0.438852	-0.193865	-0.115429	-0.928124	-0.0336548	3.30697	1.15233	-0.185178	-0.673732	0.948362	0.280982	-0.338231	0.777354	-0.0756691	-0.116273	-0.740204	1.04464	0.485109	3.76444	0.00859622	-0.957229	-0.384316	1.04197	-0.601954	-0.152285	0.048872	-0.119622	-0.708771	0.0132244	-0.693747	-0.525827	-0.622457	1.51383	-0.0932318	1.68618	-0.166944	-1.0644	-1.35755
eicosenoate	-0.746047	0.689608	-0.24177	0.748422	-1.04719	-0.184991	0.16495	-1.43537	1.1087	0.427749	0.0692848	-0.131672	-0.948504	1.47848	-2.20429	-1.04377	1.06255	0.969077	0.812581	-1.36282	1.36446	-0.336939	-2.04742	1.49091	0.463881	0.106275	-0.610727	0.977828	0.976712	0.431722	1.98348	0.504763	-1.08144	1.70049	-0.17764	1.08318	1.07825	-0.268297	-0.769809	-0.122504	-0.940574	0.886477	-0.349506	1.71805	2.04435	-0.591017	0.0300208	0.09062	-1.20622
epiandrosterone sulfate	0.627229	0.64948	0.605901	1.46127	2.34542	0.530945	3.51072	2.07471	1.17407	0.989799	-4.21254	-0.813975	2.04247	-1.96409	-0.512576	1.92419	3.53074	-4.16609	-2.89394	1.03995	-0.811566	-1.1101	2.29136	-1.45222	-2.53751	1.04538	-3.83769	-4.21737	-4.21778	-4.24099	0.340162	-4.0727	-4.04334	-1.65517	0.442444	-2.0364	-2.08299	1.69185	1.75593	1.83384	3.31352	-0.597786	0.537422	2.53217	1.15911	2.67907	1.56086	0.609045	-1.65609
erythritol	0.887665	-1.2416	-0.470378	0.680061	0.366038	-0.177828	-0.250697	0.393006	0.342263	-0.428507	-0.480264	0.408459	0.682637	0.125423	1.04146	0.235783	-0.500883	-0.0692329	-0.827937	-0.579338	0.322621	-1.14632	0.388516	-0.305328	-0.20473	-0.216894	-0.28477	-0.0530393	-0.251925	-0.457304	0.487072	0.225293	0.437665	-0.0959843	-0.106904	-0.431195	-0.0874772	0.222307	-0.427735	0.0759391	0.202884	-0.22226	0.174251	-0.167828	-0.441582	1.09125	0.0337031	0.0758609	0.532752
erythronate	0.595462	-0.921118	-0.600778	0.451003	-0.120538	-0.355276	-0.430413	-0.146224	0.28923	-0.383503	-0.248084	0.370879	0.610164	0.371563	0.915998	0.267978	-0.510636	-0.135448	-0.241867	0.68814	0.322648	0.581859	-0.113485	-0.69509	0.21555	-0.692367	0.00241222	0.117162	-0.065609	-0.20739	0.545317	0.177239	0.343452	0.114641	0.308491	-0.415768	-0.0744632	0.269358	-0.252751	-0.171667	0.0236835	-0.0866189	0.0957001	-0.251258	-0.409937	0.571334	0.0865331	0.175988	0.767175
erythrulose	0.61766	0.562706	0.912059	0.825862	-0.431427	0.574179	0.493182	-0.794253	0.101177	0.775079	-0.923348	-0.103541	-0.789758	0.782502	0.227145	0.37019	-0.301789	0.242882	-0.228035	-0.0336827	-0.174923	-0.235031	-0.232019	-0.294085	0.888695	-0.42218	-0.0512038	0.464929	-0.441035	0.167065	0.174498	0.129532	0.56851	-0.230243	-0.126186	0.0251323	-0.738223	0.509421	-0.480022	-0.189739	0.567684	-0.301656	-0.466175	-0.617038	-0.00990869	0.141274	-0.54524	0.469336	0.755515
fructose	0.836922	-0.45936	-1.65059	-0.450445	0.410585	-0.101059	-1.61256	0.77454	-1.7271	0.442205	-1.17579	-0.811359	0.78977	-0.364409	1.32264	1.44731	-1.67729	0.391799	-0.170523	1.478	-2.67556	0.229502	0.0358747	-0.72694	-2.5857	2.51895	-0.465362	-1.46599	-1.04515	1.70672	-0.79159	-0.808708	0.222354	0.613128	0.976471	0.482678	0.471364	0.793057	0.0795777	1.08477	1.14377	-1.73986	-0.560762	-1.54087	1.07172	-0.286788	0.354528	1.93544	0.496173
gamma-CEHC	0.248364	0.685121	0.679925	-0.869364	-0.976952	-0.595207	1.16257	-0.52408	1.40027	-1.87177	0.529524	1.23709	-0.319277	-1.0517	0.873461	-1.57975	-2.10745	-2.13409	2.60348	0.855572	-0.459861	1.66782	0.0895671	-1.1708	1.29996	-0.987713	-0.700887	-0.906488	-0.495677	1.23448	-0.567429	0.024569	1.53493	-0.537659	0.230756	-0.428603	-0.51456	0.233928	1.12727	0.18212	0.637317	0.742336	0.185851	-0.0462373	-0.396591	-0.617549	0.40834	0.475799	-0.792851
gamma-glutamylisoleucine	0.0880328	0.0671439	0.348063	-0.107118	-0.750404	-0.520156	0.227902	-0.441572	0.0561639	-0.755365	1.10743	-0.540282	0.00392512	0.166785	-0.483802	-0.18074	-1.41166	0.105572	1.45079	0.872551	0.786932	0.225085	0.448543	-0.143283	0.419293	-0.47551	-0.131174	0.746251	-0.276694	-0.130279	-0.493573	0.428119	-0.462593	-0.504227	0.0921386	0.88838	-0.558284	0.00671372	0.30871	-0.291785	-0.118607	0.558149	-0.178053	0.323885	0.249549	0.255268	0.306898	0.196133	0.0789629
gamma-glutamylleucine	-0.0657637	-0.0928809	0.360848	-0.206057	-0.491933	-0.528956	0.332259	-0.698906	-0.423972	-0.0767801	0.385427	-0.814569	0.254231	0.218956	-0.438287	-0.25649	-0.297879	-0.042813	1.01956	0.645193	0.0777761	-0.670482	0.525515	-0.183173	0.460935	-0.293497	-0.448517	1.06143	0.388652	-0.115437	-0.0678025	-0.273761	-0.00362786	-0.778738	0.309508	0.476334	-0.506975	0.271768	0.03411	0.0338939	-0.104215	-0.337492	0.309216	0.0954421	0.103417	-0.0890445	0.0641469	0.113364	0.56612
gamma-glutamylmethionine	0.546443	0.230483	0.358688	-0.502702	-0.542223	0.120834	-0.08161	-0.237854	-0.0302429	-0.141548	-0.0551518	0.415735	1.0724	-0.276292	0.169621	-0.346813	-0.288603	-0.377159	0.472	0.560803	-0.681834	0.389822	0.0825507	0.402059	0.170192	-1.43934	-1.0837	0.873795	-0.214972	0.0211702	0.586239	-0.0105857	-0.0853841	-0.297927	0.0284456	-0.138379	-0.21314	-0.258547	0.0609323	-0.144621	-0.160007	-0.0321754	0.416986	0.00806326	0.139114	-0.601884	0.0585712	-0.226635	0.159397
gamma-glutamylphenylalanine	0.271655	0.0417017	0.346121	0.0104253	-0.0769966	-1.33755	0.199557	-0.176498	-0.442037	0.0121121	0.0319038	0.13699	0.0993225	0.0378528	-0.581048	-0.323192	-0.437798	-0.0203971	-0.00111793	-0.0359888	0.0865238	-0.603466	0.732806	-0.707686	-0.064711	-0.0781697	0.34771	0.682028	0.138765	0.13506	0.343175	-0.00677949	0.176506	-0.2164	0.380293	-0.201517	0.138525	0.0932925	0.292605	0.154775	0.618438	-0.449113	-0.0396446	-0.117986	0.238018	-0.171437	-0.0261003	0.17417	-0.151736
gamma-glutamyltyrosine	0.272981	-0.394424	0.533933	-0.0123187	0.33736	-0.140246	0.538184	0.123708	-0.412324	-0.117701	-0.00992259	0.0449274	-0.119953	-0.343825	-0.290055	-0.0876988	-0.508232	-0.632011	0.29618	0.717714	-0.30537	-0.062602	0.271059	-0.195727	0.755262	-0.0582603	-1.52722	1.04252	-0.0581165	-0.206431	0.20993	-0.732368	0.285129	-0.335899	0.401393	0.204086	0.00905381	0.104976	-0.136666	-0.124138	-0.0933811	0.238276	-0.473647	-0.513517	0.539527	-0.238727	0.34598	0.206942	0.172347
gamma-glutamylvaline	0.196085	0.228961	0.619694	0.00175972	0.0145864	0.109803	0.655578	-0.410189	-0.187955	-0.0960877	0.420358	-0.0507369	-0.0956055	0.405841	-0.430274	-0.09522	-0.0071118	-0.32882	0.654605	0.694252	-0.195926	-0.256417	0.488039	0.0977626	0.768056	-0.0526369	-0.357717	0.704452	0.634036	0.346731	-0.329991	-0.23472	-0.295954	-0.911207	0.154069	0.0775461	-0.325314	-0.246427	-0.869632	-0.0653688	-0.14999	-0.986802	0.811124	-0.0882051	0.184094	0.196326	0.281323	-0.539282	0.0839811
gamma-tocopherol	-1.06383	0.221383	1.38409	-1.48927	0.507786	0.145939	-1.07773	-0.869674	-0.27253	0.0127989	0.550087	-1.46064	-1.48511	0.751194	-0.585203	0.162292	-2.71474	-2.00958	0.848275	-0.761732	0.659391	1.36262	1.28835	0.344288	-0.182062	-0.460213	-0.542398	-0.887233	0.377198	-0.577673	0.534521	0.415544	-0.205973	0.737414	-0.57847	-1.65716	-1.58178	1.19727	1.14002	1.32104	0.847052	0.401489	0.849707	0.156913	0.304069	-0.34856	-0.168416	-1.35508	-0.338668
gluconate	0.160106	-0.208292	-0.463092	0.00829279	0.641301	-0.548073	0.0496072	0.0266868	0.474162	0.220616	-0.110548	-0.700046	0.255926	0.315183	0.662673	-0.167759	-0.368889	0.935517	0.174742	0.223397	-0.18114	-2.43003	0.269307	0.394671	-0.274943	-0.666863	-2.2101	0.482997	-0.400721	-0.229096	0.225438	-0.515751	-0.513301	-0.47758	0.17678	-0.0088928	-0.616346	0.35955	0.16535	0.15364	0.421094	-0.82558	-0.0845618	0.72358	-0.788034	-0.344587	0.00735835	0.549875	0.864887
glucose	-0.442344	0.246013	-0.00900677	0.208176	0.71713	-0.234972	-0.113055	0.0238037	-0.00602374	0.296543	-0.139599	-0.324939	0.595741	-0.186671	0.0197375	0.105034	-0.400223	0.431664	0.449192	0.0158431	-0.058484	0.1125	0.195016	-0.265501	-0.050084	0.560839	0.442804	0.00637661	-0.330474	0.0881993	-0.255829	0.00735128	0.00345083	0.224603	-0.207868	-0.242114	-0.489063	-0.145314	0.0474214	0.124148	-0.0982402	-0.0113425	-0.012899	0.0608932	-0.288534	-0.18612	0.109684	0.0336864	-0.296668
glutamate	-0.808808	-0.0491626	1.56038	1.0316	1.55313	1.0962	0.143633	-2.00827	0.316141	0.21148	1.39672	-1.04093	-0.36179	1.44658	0.254475	0.39044	-0.423543	-0.918249	1.92068	-0.832508	-0.0696666	-0.893252	-0.859725	-1.30671	0.90208	0.560651	2.08122	1.20337	0.548149	0.0298784	1.25827	1.10371	-0.137572	0.0953595	-1.29195	0.215492	-0.901572	1.27612	0.677162	1.37305	0.0888428	-0.295792	-1.65801	-0.296498	0.0164151	-0.708328	-0.763283	-0.102328	-0.107312
glutamine	-0.465368	0.0986821	0.38321	0.309608	-0.170141	0.439217	0.354425	0.710441	0.0440653	-0.302822	0.177206	-0.394036	-0.107678	-0.0658799	0.238397	0.228349	-0.0872117	-0.00269887	0.627468	0.548542	-0.690274	-0.0336134	0.22277	0.0658251	-0.189238	-0.300995	-0.153876	-0.0949361	-0.318005	-0.294211	-0.736628	0.0519408	0.483273	-0.531781	0.21029	-0.0427819	-0.334478	-0.242956	0.423648	-0.496764	0.210364	0.0736254	0.239134	0.0181714	-0.342856	-0.145278	0.084163	-0.391649	0.299145
glycerate	0.355392	-0.425102	-0.287691	-0.0438946	-0.462896	-0.343345	1.28757	0.491865	-0.238633	0.16835	-0.927353	0.190657	0.667119	-0.620644	1.06494	0.301642	-0.897375	0.576335	0.335546	1.23248	-1.0169	0.408153	0.060004	0.0539403	-0.328562	-1.20238	-0.00584274	0.00169467	-0.350143	-0.411097	0.638801	0.412982	0.538837	0.147345	0.216667	0.455629	1.12622	-0.500232	-0.298648	-0.6991	0.0372167	-0.520782	0.241499	0.374383	-0.353457	-0.189625	-0.439764	-0.278629	-0.249628
glycerol	-0.237765	-0.0676984	0.555567	0.170472	-0.00535719	0.633815	-0.141997	-0.0951875	0.438071	-0.0803907	0.912874	0.249576	-0.577801	0.146475	-0.18207	-0.406192	-0.0888053	0.273861	-0.216559	-0.397746	0.596396	-0.0271181	-0.408024	0.962785	0.17619	-0.152297	0.000536627	0.712156	0.0746729	0.0658684	0.562446	0.0406301	-0.492324	0.80177	-0.0552089	-0.213882	-0.288743	-0.130634	-0.570428	-0.135149	-0.454571	0.0407687	-0.604703	0.602276	0.431461	-0.62026	0.48024	-0.362535	-0.402467
glycerol 3-phosphate	-0.101846	0.510362	-0.104079	-0.0454665	-0.536781	-0.814596	-0.169835	3.12674	-0.134462	-1.07532	-0.192179	-0.502907	0.815263	0.0506394	0.00302087	-0.391631	-0.322034	0.107179	1.87906	0.0227629	-1.26384	0.58309	0.0850993	0.374468	0.00874091	-0.579012	0.355894	-0.712955	-0.350182	0.185217	0.00615275	1.4729	-1.14697	-0.105403	-0.657822	-0.405812	-0.169386	-0.244899	0.244636	-0.634142	-0.33376	-0.783694	2.03011	-0.232583	-0.22113	0.716931	-0.135633	-0.956274	0.222144
glycerophosphorylcholine	-0.508403	1.15201	-1.26313	-0.85197	-0.0049172	-0.87975	0.108118	3.67703	0.0397277	-1.23527	-0.701967	-0.454924	0.732336	-0.450698	-0.598898	-0.0511294	-0.383484	0.0513241	2.15589	0.0732799	-1.05849	1.45146	0.92423	0.938072	-0.6471	-0.722467	0.452309	-1.08524	-0.596904	-0.581055	-0.388202	-2.03233	-0.4186	-0.551395	-0.247366	-0.0882511	1.04969	-0.30102	0.419891	-0.606367	-0.505976	0.351224	2.68618	-0.0770808	0.642968	0.59149	-0.110125	-0.170979	0.160902
glycine	-0.26691	-1.08866	0.720821	1.42724	-0.0204476	1.84703	0.157886	-0.883438	0.27827	-0.0330927	1.75189	0.62344	-0.691983	0.743458	1.69325	0.917379	0.147451	-2.12601	-0.071726	-0.273007	1.06308	-1.89146	-2.58137	-1.83338	0.885957	0.26437	0.116251	1.06009	0.0919565	0.964849	0.202294	1.77225	0.877282	1.3604	-0.860006	-0.539217	-1.29353	0.912738	-0.79235	1.11231	0.653945	0.475701	-1.10705	-0.425546	-0.398786	0.153004	-0.0797175	-0.393479	0.096048
glycochenodeoxycholate	1.41932	-1.89757	0.592841	-0.985482	-0.785511	-0.902913	0.441221	-0.223089	-1.25336	-0.0352969	0.362036	-0.390174	0.362829	1.11916	0.282261	-0.482925	-1.14412	-1.52622	0.213798	2.01056	1.38362	-1.54044	-0.688096	-1.94352	-3.03669	0.674989	1.93242	0.63047	-1.60232	0.522866	-0.217239	1.23464	0.197824	-1.24627	0.391234	0.505645	1.11431	0.627127	2.09644	0.841673	1.11946	-2.56086	-0.921593	-1.18273	1.48952	1.01859	0.702438	0.998803	0.0920411
glycocholate	1.39192	-1.6449	0.579148	-0.0171823	-0.242069	-1.27389	-0.208036	-0.0121402	-1.48755	1.11	0.872061	0.196954	0.849678	1.7465	-0.0697695	1.41444	-0.436476	-1.37619	0.191967	2.60179	0.733076	-0.564167	0.380283	-2.68018	-1.3142	0.856078	4.30654	0.754498	-0.687733	0.206938	0.395802	1.65894	-0.723122	-0.134185	0.292341	0.159069	0.844891	-0.362113	2.16468	0.306819	-0.504058	-2.19151	-1.354	-1.79241	1.28033	1.95615	-0.287711	0.512922	-0.212808
glycocholenate sulfate	0.0821445	-0.521005	-0.23158	-0.17275	0.371517	0.66473	-0.0931527	-0.464037	-0.545527	-0.127241	0.221253	0.332566	-0.672042	-0.917412	1.65264	-0.730197	-0.0890077	-1.17754	-1.48989	1.6781	0.895537	0.528127	-0.0631025	-0.0831961	-3.04232	-0.715397	1.63236	-0.856942	-0.260898	-0.112799	0.121392	0.350372	-0.377863	-0.766069	-0.473899	0.514095	0.267892	0.0271506	0.246847	0.0723416	0.303981	0.801834	0.413242	0.334466	-0.0448577	-0.50051	-0.122619	0.148935	-0.992727
glycodeoxycholate	2.19571	-0.799148	2.82078	1.72538	-0.267867	-0.85603	2.50932	1.76503	0.898551	1.70358	1.0128	0.910589	1.41074	0.81589	-2.55156	1.87709	-0.7075	-2.74553	-2.51118	1.79217	-1.75578	-0.629834	0.77252	-1.6061	-0.00930957	2.07626	1.02753	-2.721	-2.27947	0.295795	-1.61113	1.13853	-0.39082	-0.706862	0.346004	-2.85287	-0.974703	0.721898	3.40269	1.05637	0.090703	-0.963319	-0.433643	0.339349	1.10781	1.97434	0.603204	1.34388	-0.623378
glycohyocholate	1.35542	2.63589	0.261175	2.66325	-1.50389	0.570303	-0.170179	-0.881519	-2.36614	0.0339771	3.59986	1.14498	-1.10757	1.90997	0.468829	0.159896	-2.41177	0.335563	3.1439	2.04275	-0.382793	0.755073	0.0164736	-1.91715	0.271118	-1.0185	1.48123	1.55974	0.983736	2.41497	0.67695	0.852111	-2.05543	-2.35318	0.0446729	0.382057	1.58396	-1.12722	-0.0240014	-0.606712	-0.0322137	-2.44907	0.0950078	-0.561484	0.21551	0.863721	-1.46876	-0.118923	-0.300155
glycolithocholate sulfate	1.65116	0.414262	0.815283	2.30003	-0.813211	1.29966	1.2952	0.492051	-0.232486	2.61785	2.55124	1.83903	0.167417	-0.628371	-2.60043	0.389085	1.36865	-0.632373	-3.79758	0.111113	0.161709	0.428502	0.707739	-0.193422	-0.00585602	-0.110756	1.97617	-2.12164	-0.609681	0.34243	-4.20792	1.9078	-2.07462	-1.07113	1.20333	-0.684839	-1.5413	0.111536	1.52812	0.632315	-1.52589	0.664432	0.912115	1.87544	-0.0695534	1.5417	0.241413	0.764157	-0.849774
glycoursodeoxycholate	1.50068	0.682841	1.90048	0.441479	-1.72257	-1.6454	-0.762723	0.0486993	0.41626	-0.708668	1.30972	-0.0873134	0.0329151	0.710839	0.760997	1.58986	-2.91458	0.309758	0.0347333	3.58894	-0.447884	-0.189076	-0.296777	-3.49074	-1.78962	0.149387	0.439191	2.93461	-0.530461	1.38409	-0.598282	0.146144	0.984983	-2.13347	-0.786576	1.38326	1.70626	1.88187	1.573	-1.29514	0.409717	-2.51569	-0.732995	-1.6826	2.39318	-0.671125	-0.341741	0.0282824	0.222877
hexadecanedioate	1.57218	-0.66462	-0.349572	-0.289906	-0.350684	0.232226	-0.677169	-0.504078	-1.95902	-0.542158	-0.338285	-0.29158	0.358451	0.335389	-0.557104	-0.0444895	1.158	-0.374263	-1.79694	-0.389277	1.39971	0.436089	-0.789344	0.011313	-0.52601	0.0597237	0.347233	-0.425358	-0.10532	-0.777332	0.324208	-0.431273	0.849543	0.989659	0.768581	1.9201	0.778753	-0.426198	-0.26363	0.270382	0.507372	0.599102	-0.361806	-0.454232	0.382191	0.271868	1.14954	-0.138482	-0.530693
hexanoylcarnitine	-0.548906	0.580811	0.869842	0.14105	-0.411222	1.13986	-0.16854	-1.47699	-0.905646	-0.596589	-0.0174488	-0.307703	0.0890844	0.626683	0.984714	-0.177747	0.731798	1.22207	0.517877	0.123818	0.434894	-0.851098	-0.381424	0.444736	0.979852	-0.417033	-0.437902	1.15611	0.72005	0.0777686	0.109592	0.269931	-0.478125	0.394732	-0.795301	0.589735	0.16009	-0.426133	-0.16823	0.204745	-0.652062	0.196506	-0.129317	0.226192	0.0606216	-0.46866	-0.264671	0.162132	-0.301803
hippurate	1.57562	-2.16162	-2.60186	-2.38547	1.16714	0.327065	-1.71666	1.03418	-1.73499	-0.790965	0.13271	-0.702001	3.57635	0.386983	1.13543	-0.223662	0.299964	-1.16649	-2.90053	0.82634	-0.169028	-0.234182	1.16282	1.00923	-4.10936	0.29418	-0.921294	-0.519623	-0.466346	1.38997	-1.51561	0.0199339	0.850214	-1.00829	1.84986	-0.803781	-0.297284	-2.01693	0.187553	-0.157966	0.761777	-0.626321	-0.0694904	-0.97861	1.62326	2.274	0.682182	-0.307033	1.09485
histidine	-0.425564	0.247206	0.631236	0.11384	-0.448172	0.154269	0.578619	0.268937	-0.196144	0.0117924	-0.592122	-0.168131	0.563258	0.057497	0.13001	-0.326063	-0.105593	-0.13371	0.0855069	-0.143806	-0.763644	-0.263663	0.121578	0.32951	-0.692143	-0.0673792	0.0562003	-0.317281	-0.398054	-0.10923	-1.13043	-0.184257	0.159356	-0.756602	0.532956	0.0199868	0.185511	-0.0226145	0.102498	-0.101992	-0.0394461	0.480825	0.661724	-0.175079	0.183239	-0.331407	-0.172277	-0.0419288	0.260935
homostachydrine	0.610191	-1.80833	-1.30194	-2.29046	-0.0391928	0.510911	-2.32557	0.211627	-1.23543	-0.154436	-0.846396	0.0826379	-1.76959	0.662167	0.0726366	0.220099	2.46775	1.13989	-1.3623	0.45295	0.871684	-0.586033	-1.15451	0.321414	-1.52986	0.179721	-0.32283	0.384116	0.672115	1.02413	-0.216833	0.208893	0.739148	-0.213649	0.918662	0.700638	0.638519	-0.51157	-0.882942	-0.394437	0.766847	0.278787	-0.0690734	-0.156358	0.861807	-0.28398	0.152037	-0.270154	0.294202
hypoxanthine	0.837423	0.582796	0.177742	0.141842	1.10846	0.890983	0.141939	-1.58752	-0.352948	1.0017	-0.448245	-0.688886	-0.86356	0.605491	0.0855614	0.65311	0.327306	0.241262	-0.7632	0.736567	0.110845	-1.59988	-0.0700447	0.554654	1.04407	0.531551	0.613761	-0.224263	0.81719	0.589101	0.365627	0.816608	-0.963361	0.0914978	-1.71897	0.149269	0.335933	0.65545	0.26759	-0.0617192	-0.464388	-0.336269	-1.7056	-0.736189	0.0128278	-0.0839884	-0.406967	-0.354766	0.385687
iminodiacetate	-0.432844	-0.354101	0.837106	0.946275	0.216408	0.929009	0.201804	-1.03347	0.313223	0.115712	1.07292	0.0541419	-0.67808	0.454596	1.23639	0.701532	0.324378	-1.40253	0.0719302	0.560994	0.642021	-0.948138	-1.72858	-1.36295	0.575482	0.289345	0.32106	1.04146	-0.0527701	1.64897	0.427587	0.597921	0.116663	0.488748	-0.406164	-0.434175	-1.17004	0.964862	-1.35658	0.78186	0.574849	0.0558185	-0.859597	-0.112347	-0.360752	-0.749415	-0.0584842	-0.521917	-0.642452
indoleacetate	-0.509992	-0.091774	0.561691	1.07389	-0.100801	-1.22227	0.161783	-1.2269	1.1744	0.192232	1.1834	-0.67811	0.0652888	-0.455074	-0.916138	-0.571663	1.01182	0.298343	0.825153	-1.13718	-0.446732	2.58605	0.120239	0.280369	0.572128	0.632172	-2.63841	-0.424229	-0.439952	0.476854	-1.03116	-0.588834	-0.0293963	0.126368	-0.529602	-0.434254	-0.0759091	-0.0127581	-0.318077	-0.0904337	0.789599	-0.127761	-1.32905	0.215175	-0.162323	0.665808	-0.0593976	-0.295134	1.18504
indolelactate	-0.0950521	-0.505903	-0.0465571	0.43991	0.118669	-0.959668	-0.503842	0.0366773	-0.35971	0.732742	0.4932	-0.586142	0.733405	-1.46199	-0.0508235	-0.735917	-0.482583	-0.22661	-0.225791	0.133854	-1.02305	0.95074	0.845449	-0.787759	-0.385541	-0.904425	-0.631398	0.0748945	-0.205318	-0.621897	-0.094639	-0.892166	0.0711901	-0.272089	0.22876	-0.241715	0.425091	-0.168868	0.494015	-0.0885232	0.175496	-0.340575	0.301226	0.0671824	0.0947789	0.105936	0.0822689	0.454882	0.215744
indolepropionate	-0.354205	-1.71611	0.151439	-1.69197	0.433313	-0.682801	-1.81618	0.188351	-1.24229	-0.448467	-0.756302	0.112903	0.872552	-0.868656	0.483422	-0.238973	0.559448	-3.68532	-2.63667	-0.610613	1.68638	0.966523	-3.43138	-0.232744	-1.65331	0.344721	-0.454757	-0.102646	1.17375	0.160085	-1.07027	0.102536	1.44973	0.235184	1.86971	-1.48555	0.765603	0.786157	2.54897	0.195969	-0.276086	-0.366407	0.671906	0.833167	0.385989	-0.0285628	0.149443	-0.0838817	0.744751
isobutyrylcarnitine	0.644788	-0.331649	-0.766062	0.378331	-0.13359	0.532285	0.640634	-1.66051	-1.1257	1.80603	-0.862817	-0.938892	0.794971	0.871007	-0.232991	0.189724	0.914237	0.18123	0.606429	0.467584	0.281928	-0.635539	-0.988864	0.454711	1.4229	1.21957	0.48004	1.17944	0.408374	0.305621	-2.03397	0.117107	-0.472623	-0.330254	0.777996	0.505911	0.425655	0.101505	1.02	-0.951683	0.0458048	-0.290719	-0.820915	-1.31446	-0.0807228	-0.501416	0.0412203	0.274722	1.03326
isoleucine	-0.0822788	0.10979	0.232595	-0.403741	-0.347786	0.384308	0.2115	-0.283427	-0.00293644	-0.18857	0.0838086	-0.459031	0.513266	0.374896	-0.0610207	-0.499274	-0.264059	-0.142768	0.494507	0.26038	-0.226333	-0.219084	0.403893	-0.0200609	-0.0740185	0.0571177	0.138197	0.29719	-0.0147322	-0.0115061	-0.415165	0.105902	0.0769949	-0.899866	0.482497	0.313948	-0.297743	-0.0472468	0.332754	-0.0789045	-0.28237	-0.216597	0.306584	-0.047498	-0.0829512	-0.0895305	0.11824	-0.0964153	0.543754
isovalerylcarnitine	-0.0371348	-0.302422	-0.493685	-0.487848	0.152061	-0.165328	0.0813802	-0.44205	-0.000984883	1.08779	-0.961746	-1.56591	0.252262	0.0970042	-0.62656	0.231668	-0.617632	-0.415568	0.300851	1.25613	-0.194388	-1.05264	-0.0628844	0.124724	0.445882	0.459494	0.993678	0.828113	-0.242875	0.644941	-0.790382	0.0779749	0.128577	-0.886401	0.590441	0.509564	1.00654	0.0325526	-0.222981	0.13558	-0.0816421	-0.663513	-0.862827	-0.663769	0.630028	-1.18894	0.099183	0.551588	0.798675
kynurenine	0.0806483	-0.808669	-0.65404	-0.215311	0.567176	-0.753965	-0.26888	-0.13388	-0.284019	-0.0607981	0.108661	-0.240958	0.00221346	-0.262832	-0.162688	-0.599041	0.312809	0.111054	0.100942	0.351525	0.425462	0.0534893	-0.108865	-0.132867	-0.272126	0.0679182	-1.30294	-0.0478354	0.489966	-0.297103	0.380392	-0.0317098	-0.494512	-0.0499462	0.0487901	-0.205106	-0.176025	0.273599	-0.0443267	0.169482	-0.00579252	0.131732	0.609758	0.11255	0.0911527	-0.0821457	0.618873	0.0804783	0.286768
lactate	-0.0713562	-0.380775	-0.091244	-0.259922	0.301983	0.393892	-0.489033	-0.257602	-0.0612783	0.512813	0.0474691	0.315124	-0.296927	-0.235632	0.73409	0.071484	-0.480996	-0.342035	-0.725222	0.561824	-0.321632	-0.623414	-0.102443	-0.780232	0.00383506	1.01799	1.02413	0.179969	0.103282	0.279615	0.139361	0.00938007	0.0820448	-0.0313419	-0.108947	-0.415548	-0.0469049	0.219083	0.0956101	0.0960218	0.356681	-0.269754	-0.840437	-0.510233	0.0365783	-0.574521	-0.0200731	-0.0318281	0.202713
laurate	-0.887466	-1.8226	-0.258837	-0.849477	-0.351034	-0.306899	-1.06262	-1.19329	-0.663419	1.00505	-0.806523	-0.0784964	-0.653966	0.500956	-1.63022	-0.421755	0.0354074	0.706259	-1.14984	-1.7497	1.12886	-0.120081	-0.800557	0.699016	-0.321935	-0.603191	-0.464349	-0.537897	1.36428	-1.20407	1.96539	1.84224	0.163227	1.09553	-0.0692622	0.827554	-1.21448	-0.726801	-1.17203	-0.128801	-0.410382	0.760684	-0.92886	1.34648	2.42477	-1.47663	1.04456	0.466536	0.433175
laurylcarnitine	0.430392	0.485991	0.870451	-2.0755	0.748367	0.665568	-2.11061	-2.10133	-2.15	-1.95995	1.33215	0.741748	-2.30003	0.360998	-2.0283	-2.15539	1.32589	1.39325	-1.98791	-2.01287	2.47714	0.773466	0.499885	-2.193	-2.16981	0.259584	-0.0882359	1.51284	2.22548	0.163107	0.65935	1.07499	-0.176677	0.837067	-2.23278	0.752945	-2.2007	1.03697	0.489883	1.26909	0.802969	1.75452	0.353066	2.11966	0.705762	0.328143	0.253823	-2.29312	0.490469
leucine	-0.138322	-0.0661928	0.0260177	-0.525286	-0.116714	0.264048	-0.0399181	-0.341749	-0.425321	0.159712	-0.0748918	-0.594224	0.378364	0.235145	-0.202708	-0.458394	-0.127394	-0.185409	0.616914	0.317597	-0.198736	-0.447793	0.30594	0.115407	-0.216553	0.167309	0.174617	0.566278	-0.0155341	-0.174601	-0.424282	-0.0303316	0.0921154	-0.780568	0.388342	0.44276	-0.363495	0.139032	0.178428	0.159242	-0.278338	-0.166438	0.4588	-0.0797733	0.214513	-0.23117	-0.00909737	-0.0630475	0.544957
linoleate	0.00214447	0.48118	0.553944	0.280843	-1.10508	-0.601861	-0.200939	-1.07796	0.937505	-0.719571	-0.0519176	0.26252	-0.789887	1.57291	-1.76147	-0.793467	0.919644	0.227266	0.922929	-0.737573	0.817669	-0.369714	-1.52273	1.24902	1.13078	-0.869417	-0.401976	1.55572	0.469825	0.0399765	1.27448	0.263657	-0.945694	1.74311	-0.241376	-0.0739903	-0.231346	-0.241158	0.690373	0.129502	-0.593286	0.918811	-0.191308	1.24488	0.431989	-0.53645	-0.0440595	-0.0167414	-1.11002
linolenate	0.184049	1.75705	1.59571	0.597837	-1.60127	-0.817408	0.763553	-1.30767	1.60036	-1.51328	-0.391687	0.927173	-0.125668	1.97976	-1.57173	-0.912818	0.645434	0.390821	1.48325	-2.02046	0.962073	-0.844034	-1.56012	0.952672	1.31192	-0.921653	-0.547846	1.92185	0.322575	0.274743	0.800825	0.259928	-0.83152	2.37723	-0.692147	0.141237	-0.172962	-1.14768	0.870768	0.278811	-0.608221	1.00304	-1.05157	0.789741	0.405172	-0.621782	0.182862	-0.38628	-0.843763
lysine	-0.14511	0.264931	0.103676	0.160907	-0.0370279	0.669939	0.425658	0.0710374	0.0656354	0.989966	-0.259207	-0.0939623	0.477123	-0.247689	0.0294402	-0.0490567	-0.0717053	-0.501414	0.58401	0.535039	-1.02441	-0.250827	0.227561	0.10093	0.0669753	0.363103	0.465354	0.00759087	-0.290001	0.145623	-0.59227	-0.149574	0.106445	-0.0715439	0.239734	0.13228	-0.637994	-0.220997	0.52479	0.117622	-0.00406935	0.105339	0.446256	-0.16579	-0.426133	-0.0978392	-0.0541331	-0.386879	-0.0850087
malate	0.550488	-0.352273	-0.0819037	0.149192	-0.205372	0.323426	-0.40567	0.44768	-0.109273	0.178441	0.119701	-0.126344	-0.132209	-0.216829	0.131303	0.0745978	-0.288006	-0.308898	-1.62383	0.117988	-0.0121983	-0.304218	-0.0258696	0.223924	-0.118928	0.562425	-0.467811	0.687603	0.212887	0.401692	0.0207892	-0.364874	0.0686401	0.263128	-0.217938	-0.0904369	-0.176291	0.189734	0.121394	-0.00856662	-0.126683	0.343307	-0.432416	-0.504328	-0.548042	-0.14868	0.29083	-0.0242347	-0.11294
mannitol	0.248392	0.356793	0.873685	3.9781	-0.132766	-0.281606	3.71425	-0.0597788	-1.40095	-3.03801	3.26747	0.408371	0.998807	-0.906998	4.28053	-0.182918	-2.96945	3.39255	-3.06598	-3.09094	-1.49994	0.150483	2.1377	-3.27107	-0.831184	1.38015	-2.97183	1.04678	3.08491	0.686296	-0.246259	-1.08175	0.539367	-0.590862	0.474501	3.98667	1.68568	-0.0187127	-1.18759	-1.12501	-0.291357	-1.90053	0.453422	-2.06379	-0.237682	-0.689078	-0.28757	2.00117	0.693202
mannose	-0.536183	0.655485	0.158769	0.709332	1.70229	0.658785	0.0777308	-0.76209	0.244311	1.64514	0.586411	-0.0853858	-0.425977	0.0264095	-0.814179	0.15691	0.0703464	0.677837	0.302765	-0.066077	0.294641	0.886957	-0.0177392	0.157445	0.201901	0.332093	1.23663	-0.411661	-0.222369	-0.600917	-0.244934	-0.0268549	-0.348071	0.576197	-0.744973	-0.516991	-0.496073	-0.0380882	0.0765292	0.360152	0.272839	0.418105	-0.119583	0.55602	-0.415853	-0.242574	0.036247	-0.278561	-0.45046
margarate	-0.35606	-0.384852	-0.495787	-0.361794	-0.559715	0.28197	-0.0918189	-0.436916	-0.019719	0.0286805	-0.211247	-0.12194	-0.600136	1.68069	-1.11702	0.219063	0.993061	1.18269	0.0672998	-0.627026	1.12405	0.608487	-0.8541	0.828492	-0.0659187	-0.406916	-0.0597297	0.203728	1.18628	-0.0358282	1.14643	0.600241	0.144473	1.0988	-0.433948	0.757007	-0.173446	-0.995729	-0.432046	0.267202	-0.169399	0.642907	0.070615	0.775267	0.355613	-1.06881	0.0989239	-0.111741	-0.470891
methionine	0.134566	0.481025	0.279313	-0.530504	-0.379634	0.328958	0.14656	-0.230588	-0.137021	0.104002	-0.590639	-0.0928592	0.866272	-0.0987873	0.245177	-0.491861	-0.0745008	-0.610926	0.170064	0.689223	-0.375189	-0.522603	-0.0776436	-0.182671	0.0786765	-0.283955	-0.284268	0.449473	-0.387549	0.284606	-0.515247	-0.220703	0.487348	-0.382258	0.125049	0.580617	-0.267722	-0.460869	0.0751488	0.0098182	-0.0790644	0.414881	0.20639	0.086407	-0.121139	-0.0165955	0.286272	-0.184302	0.336076
myo-inositol	0.755983	-0.0149492	-0.286519	0.401446	0.435464	0.250549	-1.03182	0.20097	-0.576294	-0.5309	-0.10258	-0.207414	1.29636	0.0738395	0.268612	-0.140067	-0.415067	0.11974	0.0378867	0.213702	0.487324	0.0596975	-0.462895	-0.232252	0.222768	-0.286946	-0.515922	0.489	-0.257672	0.251647	0.272368	0.0655919	0.494504	-0.53944	0.569258	0.136322	-0.232462	-0.0133946	-0.108558	-0.348545	-0.446362	-0.414034	0.374125	-0.579458	-0.577589	-0.0755205	-0.1213	-0.321154	0.837217
myristate	-0.646478	-1.39452	-0.573254	-0.724039	-0.330556	0.278015	-0.3946	-0.994598	-0.152425	-0.268872	-0.850439	0.0902669	-0.880013	1.03035	-1.61626	0.0612756	1.01028	1.43997	-0.898398	-1.30865	1.88572	0.584144	-1.33623	1.71296	-0.310364	-0.471604	-0.10308	-0.503853	1.78236	-0.330239	1.27849	0.0118636	0.458722	1.21448	-0.377151	1.15241	-0.91601	-1.11634	-1.03209	0.0159462	-0.374855	0.948926	-0.331194	1.47072	0.801136	-1.10034	0.578513	-0.00985181	-0.355762
myristoleate	-0.878302	-1.4647	0.0491444	-0.643397	-0.818593	1.01861	-1.07682	-1.49722	0.419455	-0.19528	-0.214654	0.408329	-1.55923	2.09311	-2.14882	-0.524225	1.89459	2.47697	-1.76662	-2.17271	2.78323	0.613163	-3.21858	3.00721	0.00711735	-0.3163	-0.891673	0.401624	2.2448	-0.893981	2.15847	0.204017	-0.0181547	2.11439	-1.07957	1.12586	-1.01947	-1.74298	-1.36539	0.237673	-0.878226	2.09348	-0.395836	2.27822	0.821198	-0.559945	0.815553	0.349511	-0.998043
N-acetyl-beta-alanine	0.0563421	0.141625	0.984083	0.402418	0.390968	-0.392187	-0.454966	-1.91268	-0.390273	0.12717	-0.372493	0.30007	-0.00851025	-0.382475	0.0790132	0.874193	-0.541557	0.244789	-0.554984	0.094438	0.88342	0.981592	0.204023	-0.220808	-0.0524421	1.13607	0.317349	0.751823	1.62581	0.755722	-0.039648	0.0568025	0.294247	1.40355	-0.00964536	0.287952	0.0330501	-0.374436	0.00895757	-0.527079	1.21246	-0.0203435	-0.625849	-1.77486	0.373807	-1.03563	-2.06996	-0.44286	0.0560722
N-acetylalanine	0.262874	-0.384702	0.0192414	-0.221778	0.141405	-0.143764	-0.204187	0.0525677	-0.0511156	-0.0917614	-0.184645	0.069802	0.151062	-0.0515405	0.44075	0.465747	0.11105	-0.0361505	-0.0522635	0.0689082	0.252123	-0.0329066	-0.147313	0.0730385	-0.141974	0.29445	0.0369352	-0.484035	0.114827	-0.0824306	0.158129	0.0179582	-0.0594864	-0.0784433	-0.25279	0.252059	-0.059448	-0.285188	-0.115293	0.0751954	0.102985	-0.0388315	-0.0859551	-0.31383	-0.538253	-0.105924	0.0184516	0.0109999	0.0773697
N-acetylcarnosine	0.400817	-0.854389	0.192121	-0.0328212	0.16637	-0.022551	0.091285	-0.204458	-0.874176	0.473893	0.598204	0.319727	-0.348276	-0.373696	-0.752473	0.153273	0.313954	-0.77032	-0.712087	-0.075728	-0.0592519	0.111892	0.143319	-0.917183	-0.338616	0.29359	-0.617937	-0.997743	-0.998156	-1.02137	-1.12246	-0.85302	-0.823647	-0.861217	0.0423091	-1.05379	-0.48599	0.697815	0.767888	0.593113	0.86325	0.138236	0.721172	0.303199	0.526202	0.646499	1.29422	-0.238122	0.415383
N-acetylglycine	-0.00489711	0.34954	-0.146257	0.552026	-0.239523	0.334174	-0.452056	-0.194205	-0.028768	0.00529383	0.798604	0.882701	-1.15766	0.704694	1.79299	0.55033	1.62151	1.22805	0.478211	-0.2553	1.8251	0.719077	-1.25268	1.11126	0.470279	-1.19762	0.260287	0.431799	0.92894	0.11075	-0.718599	0.45427	-0.0350775	0.457881	-0.729824	-0.431569	-0.894791	-0.54946	0.240565	-1.0208	-0.260409	-0.50489	0.220622	0.406994	-0.586423	0.0737327	0.391968	-0.98378	-0.348315
N-acetylserine	0.29163	-0.0239125	-0.194445	0.498109	-0.738104	0.0166478	-0.549629	-2.10609	0.926998	-1.9647	1.26463	0.407977	-0.0426676	0.614569	0.81175	0.530939	0.603742	-0.0215675	0.490704	-2.01763	-0.3734	-2.11845	0.100576	0.206962	-0.031499	-0.0444389	-0.372965	0.648383	0.01876	-0.0388476	1.05911	0.476784	-0.292997	0.747772	0.0314141	0.296014	0.35265	-0.0148264	0.348208	-0.0303047	-0.122702	0.00612682	-2.22416	0.385688	-0.616751	0.813978	-0.22312	0.2088	0.789705
N-delta-acetylornithine	0.1299	-0.0356338	-0.814298	-0.540783	-0.542773	-1.24198	-0.717503	-0.0217452	-0.277684	-0.190522	-1.01308	1.14348	0.722397	0.00732256	2.30765	-0.352684	1.67506	1.10408	0.691475	0.0778188	1.46786	-1.36406	1.37534	-0.0812867	-1.17308	-0.565572	-0.495355	-1.02711	-1.36994	-0.71517	0.941171	-0.632413	0.298683	-0.056354	0.584771	-1.01835	0.106939	-0.316091	-0.242151	-0.489711	-0.266499	-0.706938	-0.234198	-1.83579	-0.098156	0.840734	-0.138327	0.585881	0.594884
N-formylmethionine	0.0167338	-0.819592	-0.258857	-0.46024	0.148981	0.0991689	-0.232237	-0.154371	-0.0821518	-0.371501	0.413422	0.370965	-0.0800618	-0.107527	0.337777	0.355202	-0.300838	-0.264024	-0.315118	0.364781	0.18883	0.02812	-0.133451	-0.275711	-0.0186424	0.0383618	-0.287706	0.099808	0.131315	-0.480919	-0.097541	0.26481	0.119392	-0.288969	-0.251685	-0.218812	-0.0447076	0.142252	0.155883	0.191104	0.00378239	-0.143185	0.0748588	-0.12421	-0.478862	0.349963	0.284714	-0.0465538	0.258213
N-methyl proline	1.70456	-1.74246	-3.06985	-2.95497	-0.524385	1.61008	-2.18274	-0.175503	0.810335	-2.83942	-1.32895	-1.95095	2.72197	1.70871	-1.31207	-0.941155	-1.80393	-0.35847	-2.86738	-1.13282	-1.18718	0.273362	2.55644	-1.0866	-2.18385	-3.12888	1.23512	-2.14877	0.0772317	-0.509712	2.89841	-0.203013	1.70755	-1.12751	1.49738	-0.364166	-0.256476	0.277869	2.02117	-3.27002	-1.77275	-1.17688	2.5525	0.181081	-0.400166	-1.1704	0.744993	-1.83327	4.84667
N1-Methyl-2-pyridone-5-carboxamide	0.726237	-1.00866	-0.436256	0.621418	0.118744	-0.0692986	1.19368	1.39923	0.425472	-0.590188	-0.708805	0.787283	0.205697	0.366858	0.247586	-0.434367	1.55262	0.741167	0.564125	0.337758	0.522311	-1.54372	0.410993	0.395561	-0.119631	0.355899	-0.876297	0.227602	0.409255	-1.16901	-1.01183	0.332513	-0.851685	0.780778	-0.254592	-0.671605	-0.366461	0.0354376	0.848255	0.315142	0.271522	0.0989199	-1.00503	-0.975867	-0.322556	0.513128	-0.847906	0.186911	0.279226
N1-methyladenosine	-0.730102	-0.530422	0.0636122	0.626376	0.277443	0.188872	0.109177	0.469371	0.0430267	0.0476046	0.403624	0.099056	-0.243834	0.111472	0.584854	0.441836	0.145176	-0.120205	-0.293212	0.176916	-0.180347	-0.131379	0.0712599	-0.486701	-0.302198	0.364953	-0.304501	-0.0334379	-0.00717097	-0.357047	-0.331978	0.0289798	-0.277147	-0.156225	-0.707356	-0.503736	0.329857	-0.0217481	-0.531058	0.131142	0.236847	-0.200938	-0.0408521	0.252033	0.291421	0.302031	-0.465663	-0.340694	-0.0940286
N6-acetyllysine	-0.358628	-0.570346	-0.28026	0.218057	0.0238849	-0.168209	0.112433	-0.0705632	0.259934	0.473879	0.0846961	-0.0906156	-0.192816	0.162286	0.28676	-0.522072	-0.0595074	-0.0618555	0.177881	-0.54966	0.0356822	0.142835	0.16077	-0.778121	0.32794	0.221976	-0.205194	0.323617	-0.137177	-0.175713	-0.0421972	0.466971	-0.140878	-0.010721	-0.260312	0.216139	0.684866	0.533409	-0.0837719	0.229714	0.269542	-0.423415	-0.483727	0.135289	-0.309769	0.524741	-0.11754	-0.178061	0.0281633
N6-carbamoylthreonyladenosine	-0.333843	0.299337	0.0968357	0.0636187	0.263259	0.365502	-0.205235	-0.173726	0.521688	-0.755216	0.340954	-0.0402265	-0.383813	-0.00138373	0.303848	0.159046	0.242488	0.334559	0.253272	0.0927469	0.520116	0.0599087	0.0872512	0.214982	-0.262345	0.178833	-0.689031	0.200139	0.251996	-0.65875	0.13435	0.107687	-0.413452	0.383752	-0.310964	-0.335132	0.244915	0.175735	-0.567044	0.218493	0.293151	0.363469	-0.337247	0.238261	-0.276469	0.355653	0.049656	-0.221432	0.216324
nicotinamide	-0.808218	1.73819	0.0798978	-0.273333	0.494787	0.231005	0.33212	0.363006	-0.237351	0.622828	-1.13517	-0.754671	-0.597982	-0.162714	0.00747986	0.204333	-0.350365	0.356441	0.52953	-0.030341	-0.296359	1.39094	0.261476	0.483254	-0.346497	0.361518	-0.315493	-0.795826	0.492204	0.169407	1.08822	-0.11374	-0.643135	-0.0697021	-0.923643	1.23132	1.1435	0.50812	0.0148165	-0.0509585	-0.19887	0.549402	-0.0883917	-0.378887	-0.452535	-0.00611818	-2.79391	-0.173711	0.572518
nonadecanoate	-0.151654	-0.485066	-0.288624	0.243754	-0.340618	-0.0118076	-0.705529	-0.167009	-0.231305	-0.0375141	-0.439168	-0.359503	-0.3508	1.14618	-0.722423	-0.349898	0.649777	0.92045	0.954257	-0.730941	0.630612	0.694023	-0.570452	0.358487	0.0678116	-0.344621	0.220733	0.0448382	0.751329	0.15634	0.744113	-0.0119021	0.346166	0.444895	-0.428712	0.620725	0.2332	-0.371248	-0.200963	-0.350813	-0.56814	0.405304	-0.0841606	0.220731	-0.195347	-0.125043	-0.156756	-0.252176	0.412706
O-sulfo-L-tyrosine	-0.0799022	-0.817518	-0.00429119	0.251095	0.16282	-0.363884	-0.209582	-0.145254	0.496461	-0.364584	0.0928328	0.271691	-0.578618	-0.00733225	0.558936	-0.0336595	0.304449	0.0450744	-0.716335	0.00331463	0.694433	0.151526	-0.696732	0.227199	0.0110345	-0.586735	0.350215	-0.0558273	0.0482697	-0.257153	0.465657	0.068716	-0.24566	-0.000378692	-0.214248	-0.167793	0.0349162	0.0559411	-0.184826	0.0866033	0.345604	0.405141	0.046234	0.137486	-0.452019	-0.399799	-0.13127	0.355942	-0.0893715
octadecanedioate	0.632385	-0.598695	0.722432	-0.595397	-2.28698	-0.466092	-0.852319	-0.552821	-1.5492	0.257554	0.253554	-0.175739	0.0774617	1.35371	-2.21146	-0.544262	0.204178	-0.0721649	-0.773472	-2.19604	1.85043	0.451741	-0.928601	0.0730911	0.351435	-0.223057	0.0319234	0.715355	0.418166	-0.32287	1.26797	0.0475036	0.42204	0.655999	1.23031	0.51646	0.0596233	0.716994	-0.460677	0.121795	1.12651	0.983927	0.0823572	0.920318	1.52513	0.509171	1.3394	-0.500301	-0.722612
octanoylcarnitine	-0.237522	-0.119837	1.01019	-0.923828	-0.352266	0.387419	0.0207432	-2.034	-0.576682	0.132789	0.937929	0.255189	-0.590972	0.0303559	-0.941509	-0.791303	1.31459	1.41294	0.196649	-0.820504	1.14066	-0.370093	-0.469789	0.850779	1.64203	-0.732837	-2.03173	1.51043	1.20687	0.108424	0.65353	0.586173	-1.20542	0.074216	-0.756477	0.340635	-0.0291478	-0.398967	-0.692138	0.347207	-0.654939	0.801533	-0.0350008	1.28915	-0.320176	-0.029287	-0.448916	-0.0566728	-0.701926
oleate	-0.390014	0.360725	-0.120047	0.921111	-0.787637	0.388856	-0.376228	-1.05954	1.03969	-0.295537	1.22379	-0.17076	-0.339448	1.31152	-1.18201	-0.883734	0.738826	1.26421	-0.0484737	-1.16459	0.86675	0.0212244	-2.03448	1.55547	1.44637	-0.0716669	0.115948	1.24027	0.815195	-0.725268	1.40006	-0.166723	-0.973544	1.87059	-0.0923114	-0.0407618	-0.825383	-0.547667	-0.866115	-0.145711	-0.846422	0.800361	-0.271599	1.20971	0.810227	-0.296193	-0.0389083	-0.61523	-0.67404
ornithine	-0.113166	-0.388419	1.76864	2.49478	0.662712	0.640508	0.102188	-2.31351	0.0250148	-0.116921	1.47748	-0.126699	-0.225556	1.36654	0.393251	1.02066	-0.302682	-2.23466	-0.31227	-0.791453	1.21585	-1.672	-1.68898	-2.30272	1.57013	1.17904	0.731886	2.18342	0.579562	0.412741	0.499087	2.05145	0.903278	1.14635	-0.0763659	0.0896814	-1.40875	1.8352	-0.883805	1.47689	0.994131	0.0995602	-1.58295	-0.878047	-0.10692	-0.773981	0.350571	-0.198201	-0.00835546
p-cresol sulfate	-0.488441	0.619445	0.24731	0.532493	0.369673	0.369754	0.435321	0.220294	2.19667	0.208898	1.00789	0.206812	0.371098	-0.0297911	-1.86942	1.28208	1.77463	0.901871	-4.44122	0.571231	0.938311	1.61499	1.04138	0.297622	0.839471	0.88613	-1.65155	0.28827	-0.0777093	-0.0738376	-5.6624	0.452061	0.60425	0.346042	0.26153	-1.94855	-0.649584	0.135167	-0.972353	-1.45509	0.881799	0.484084	0.799164	1.5244	-0.523823	1.72165	0.127945	-0.0137828	0.140858
palmitate	0.678557	1.214	-2.00616	-1.89129	0.122119	0.534669	0.201942	3.15627	1.63934	0.0255896	0.524643	0.0140252	1.20717	-2.26651	0.237914	-1.97117	1.21632	0.915546	1.47431	-1.82866	0.649448	-1.92948	0.88636	1.07505	0.434293	-0.0461134	-1.70955	-2.08935	-2.08976	0.4954	0.789365	1.82234	-1.91525	-1.95282	0.412044	-2.14539	0.856762	0.131047	1.16564	0.866259	1.49595	-2.04871	2.24361	-2.02817	1.13315	1.5306	0.281696	0.993929	1.47432
methyl ester palmitate	-0.425885	-0.455178	-0.0259114	-0.482476	-0.243277	0.273901	-0.495941	-0.55281	0.210884	-0.10246	-0.355009	-0.149728	-0.824595	1.10088	-1.19201	-0.0657998	1.01541	0.718543	-0.16095	-0.68394	0.541946	0.122748	-0.927795	1.0435	-0.0298278	-0.0815083	-0.135483	0.0791545	0.741123	-0.225923	0.990931	0.0288919	-0.0694598	1.11858	-0.184524	0.318407	-0.427238	-0.382058	-0.353267	0.128982	-0.283084	0.509447	0.406363	1.18572	0.478769	-0.667384	0.0773939	-0.159289	-0.704036
palmitoleate	-0.69127	-0.528613	0.512014	-0.00840787	-0.717353	0.398126	-1.11574	-0.839707	1.05075	-0.235976	-0.136691	0.520715	-1.55125	1.56851	-1.52717	-0.678896	2.27076	2.0542	-1.40301	-1.74131	2.08247	0.38194	-2.00456	2.74237	-0.115106	0.033614	-0.806308	-0.295815	1.55508	-0.456635	2.15769	0.530644	-0.904278	2.52119	-0.872757	0.38799	-0.506367	-0.77791	-1.26121	-0.147096	-1.2655	1.50457	-0.178449	2.36566	0.270338	-0.661885	0.139899	0.65756	-1.32853
palmitoyl sphingomyelin	-0.810347	0.160729	0.0699715	0.029123	0.0287553	0.413039	-0.507616	-0.241293	0.412373	0.00141467	0.552132	-0.331478	0.0106347	0.104545	0.106057	0.275948	0.0546168	0.397598	0.346887	-0.290191	-0.743128	0.373405	1.0169	-0.159591	0.448457	0.255964	0.354698	-0.252636	-0.170721	0.768919	0.00779749	-0.032739	-0.379758	-0.417526	-0.124072	-0.262328	-0.570473	-0.207959	-0.245712	-0.21576	-0.0928419	0.0240178	0.203558	-0.235032	-0.11673	0.212434	-0.125454	-0.2543	-0.222595
palmitoylcarnitine	-0.513444	-0.0937581	0.566214	-0.323873	-1.11037	0.410394	-0.0766313	-0.0520126	0.121955	0.495058	-0.221303	-0.123677	-1.0642	-0.0698425	-0.395835	-0.0506384	-1.97778	-0.419685	-1.24487	-0.26472	0.324572	-0.155135	-0.229937	0.794151	-0.273984	-0.285442	-0.226515	0.212664	0.79452	-0.089274	-0.850488	0.422811	0.41678	0.75028	-0.55405	0.178851	-0.259501	0.36916	0.486474	0.369382	0.573168	0.608789	-0.636838	1.09512	-0.952891	0.35829	-0.361949	-0.316229	-0.242224
pantothenate	-0.289544	0.174533	-0.667925	1.76155	0.288084	0.236387	1.44914	0.683402	0.218004	-0.948546	0.190119	0.859505	-0.534119	1.13642	0.0560407	0.708309	1.77906	0.598754	1.98725	1.30351	-1.02734	-1.47977	-0.152247	-0.581577	0.817649	0.423227	0.00131457	0.936169	-0.737846	-1.27475	0.214487	0.375877	-0.348964	0.313939	0.451015	0.186482	0.194172	-0.64716	-0.178229	-0.51382	-0.273532	-0.538387	-0.516608	-0.199143	-0.492384	0.572338	-0.277647	-0.420449	0.688869
paraxanthine	-1.30547	-2.45106	-1.04613	-0.150339	1.40681	-2.37085	-2.43146	-2.42218	-2.47085	-0.447095	0.372404	-1.04912	2.48536	-2.77158	-2.34915	-2.47624	-0.846986	-0.0151593	-2.30876	0.276018	-2.80921	0.649116	-2.28916	-0.553676	-2.49066	0.855158	-0.103834	-2.59441	0.549267	-2.61804	-0.325607	-2.44969	1.06565	2.58336	0.567318	-2.65046	-2.52155	3.09259	-0.132278	3.17287	3.546	-0.00395723	0.619521	2.10881	2.13999	3.07297	2.19347	1.68307	0.339678
pelargonate	-0.340915	0.294758	-0.484293	0.323135	-0.162972	0.271406	-0.0440441	-0.0630991	0.270635	0.417843	-0.471942	0.0607109	0.141553	-0.17768	-0.165915	0.109094	0.00159154	-0.0888217	0.165269	0.343134	-0.215839	0.0509102	0.562032	0.115033	-0.0833423	-0.0444642	-0.140741	0.426772	-0.0638652	-0.184354	-0.546418	-0.0414585	0.245265	-0.14238	0.345701	0.365552	0.22727	-0.15263	-0.128196	-0.324143	0.36294	-0.310368	-0.159176	-0.37925	-0.120095	-0.202088	0.234582	-0.268952	0.0721941
pentadecanoate	-0.570605	-0.669564	-0.456862	-0.570708	-0.251735	0.38276	-0.492748	-0.677575	-0.535189	-0.104971	-0.520223	0.104818	-0.273564	0.719171	-0.737573	0.213229	0.968768	1.04828	-0.491097	-0.531362	1.31247	0.430539	-0.513474	1.26037	-0.692256	-0.203595	0.198258	-0.812518	1.35848	-0.52172	0.845823	0.102475	0.600368	0.717477	-0.300731	1.14141	-0.229631	-0.556591	-0.819626	-0.272422	-0.168401	0.532455	-0.182296	1.20587	0.181436	-1.00798	0.306893	-0.0286426	-0.349113
phenol sulfate	-0.526874	-0.0335224	-0.396195	0.0813465	-0.0987404	-1.37011	-1.4202	-1.18063	0.532531	0.332926	0.0350168	-0.426975	1.29985	0.929154	-0.335052	-0.0716034	0.678851	0.109185	0.242385	1.29174	1.40515	-0.292741	0.0201753	-0.278459	-0.273697	-1.43244	-1.22003	0.287696	1.73333	-0.98547	1.95845	-0.115196	-0.848308	-1.74206	-0.305774	0.137461	0.535568	0.847564	-0.269356	-0.758268	0.124607	-0.433469	-0.203149	0.0752999	-1.22071	0.0825341	0.779505	0.501977	1.19006
phenylacetylglutamine	-0.996413	0.560454	-0.146981	0.868461	0.64807	0.51172	0.211362	-0.264175	1.15101	0.0217417	1.15719	0.74056	0.0612159	-0.212297	-0.700091	1.28308	1.77655	0.776357	0.544496	-0.0861386	0.976224	1.14526	0.457111	0.473608	0.731516	1.07194	-1.66209	0.108994	-0.419645	-0.598491	-2.80482	0.471026	0.602222	0.704383	0.186289	-2.4699	-1.03491	-0.248471	-1.18834	-1.42939	0.257236	0.477269	0.175601	0.742263	-0.672199	1.17036	-0.0954597	-0.0745154	-0.111414
phenylalanine	0.0772255	0.207684	0.123595	-0.372906	0.222978	-0.185075	-0.00202893	-0.117429	-0.304825	0.239242	-0.268744	-0.30227	0.490325	-0.247229	-0.264403	-0.355896	-0.128404	-0.229592	-0.169089	0.360115	-0.163929	-0.502719	0.31447	-0.022932	-0.0777505	0.0565527	-0.130599	0.259032	-0.314632	-0.12381	0.0829382	0.19398	0.305429	-0.46259	0.353464	0.229906	0.202434	0.173496	0.163403	0.104066	0.0771571	-0.338118	-0.0992022	-0.286009	0.178041	-0.316446	0.0342123	0.209196	0.239357
phenyllactate	-0.40145	0.234953	-0.921814	-1.02831	0.439593	-1.00281	0.693774	-1.05414	-1.10281	0.267574	0.0681202	-0.675551	1.16256	-1.40355	-0.981104	-0.327141	-1.14843	0.308912	0.185469	0.308889	-0.128753	-1.0665	2.00777	-1.14581	-1.12262	0.0169595	-0.846568	0.244995	0.128238	-1.25	0.135294	0.311605	-0.0872466	-0.339443	0.471497	-0.285976	0.630759	0.431736	0.360975	0.810412	0.0121847	-0.306109	-0.137693	-0.199355	0.489423	0.522861	0.614422	0.540857	1.34398
phosphate	-0.0716291	-0.145953	0.047779	0.277442	-0.136702	0.152418	-0.123573	0.154085	0.171897	0.0328127	-0.297058	-0.00402216	-0.146277	-0.0794578	0.0805378	0.0568671	0.0675551	0.353435	-0.00922751	-0.0485785	-0.108859	0.149201	0.272915	0.258979	0.173939	-0.216572	0.392037	-0.132389	-0.150383	0.281851	-0.0957868	0.0588493	0.0751718	0.135001	0.21239	-0.120921	-0.386847	-0.0928138	-0.0455836	-0.158242	0.0743782	-0.0473524	-0.0830774	-0.143348	0.087512	-0.443282	0.00628213	-0.134733	0.150447
pipecolate	0.420434	0.0492063	-0.103395	-0.634005	-0.42151	0.233868	-0.390674	0.156816	-0.128483	1.84048	-0.651814	0.386993	2.41338	-0.785112	0.186575	-0.0555189	-0.504324	-0.454669	-0.424388	0.0576032	0.190341	0.171876	0.0130499	0.33989	-0.568977	1.41669	2.01404	-1.32829	-0.74282	-0.462593	-0.890632	-0.999621	0.359442	-0.48715	1.08983	0.0526796	0.48583	-0.00528751	1.10503	-0.368459	-0.552331	0.253568	-0.138278	-0.721046	-0.24441	-0.28644	-0.515359	-0.0754547	0.226605
piperine	0.386815	-2.37644	-0.175248	0.476265	1.49614	-0.334968	-2.35684	-2.34756	-2.39623	-0.00247379	0.251482	0.364287	-0.55676	-0.699277	-2.27453	1.97449	0.423402	-2.46849	-2.23414	0.888335	0.171603	0.542873	2.25163	-0.0566681	-2.41604	0.657768	0.760216	0.110617	-2.52021	0.362366	-0.212963	2.27117	-1.43502	-0.932397	-0.949101	-2.57583	-2.44693	0.0387512	1.95673	1.41	3.22496	-1.36134	-0.0534836	1.92419	-2.5464	2.14383	-0.0772693	0.416668	0.105437
pregn steroid monosulfate	0.3056	2.87595	2.96707	0.765967	1.49845	-0.79459	1.19783	1.0757	0.94493	-0.196638	-0.700106	-1.55492	0.468675	-0.581875	-1.99334	0.319997	1.31677	-1.07914	1.55345	-0.682461	-1.07192	0.878736	1.55288	0.0521479	0.575812	-1.25108	0.23194	-2.31468	-2.73199	-1.11743	-0.751369	-1.00383	-1.58549	-0.126403	0.0349408	-0.474669	-0.900804	0.847159	0.646208	1.55015	0.719886	0.399772	0.876929	0.856353	0.414398	-0.248415	-1.17679	1.22596	-1.89591
pregnen-diol disulfate	0.230505	2.66305	3.32372	0.970119	0.65142	1.25692	0.403779	1.70043	1.04328	1.96195	-0.109661	-0.637212	-0.752049	0.311478	-0.299152	-0.356651	0.793222	-2.57805	1.88136	-0.786812	-1.48439	0.985449	2.00358	-0.392178	-0.348261	-0.865354	1.75236	-2.51832	-3.0038	-0.723323	0.294876	-0.441319	-1.16686	-1.70772	-0.0990086	0.0786206	-0.497682	0.590338	-0.685352	0.353754	1.06448	-0.702963	1.56087	0.179306	-0.0666697	-2.07524	-0.877635	0.988964	-2.03942
pregnenolone sulfate	-0.153171	2.17933	2.06009	1.03833	1.43575	-1.19496	1.48195	1.32542	1.02773	0.435295	-1.16036	-1.14314	-0.0133094	-2.06628	-1.39166	0.393534	1.63355	-1.80735	0.997374	0.0237313	-1.20473	0.338406	1.62529	0.167206	-0.0185476	-1.04174	0.0862039	-2.71703	-2.20784	-0.73471	-0.539083	-0.745345	-1.9427	0.600649	0.0781789	-0.574613	-1.13517	0.332817	0.866018	1.76515	0.493151	0.559428	0.718492	0.59789	0.97791	0.47237	-0.73906	0.991735	-2.09402
pro-hydroxy-pro	1.01404	-0.643077	-0.137812	-1.01979	-0.367024	0.126088	-1.07527	0.398674	-0.697144	-1.35493	-1.87645	0.485988	0.198945	0.408686	0.485739	-0.612457	0.119077	1.0855	-0.438771	0.24537	1.16158	-1.83693	0.103187	1.18603	0.400471	-1.64677	-3.3426	0.185894	0.744555	0.287423	0.608305	0.847297	0.254615	0.426027	0.596765	0.0783296	0.486637	0.635868	-1.0644	0.209207	-1.02813	1.16892	1.07186	-0.234958	1.34416	-0.837573	0.666706	0.86643	0.389856
proline	-0.163728	-0.128496	0.435781	-0.39147	-0.172074	-0.0810623	0.709715	0.0974097	0.317402	0.0592965	-0.413178	-0.623448	-0.160412	0.0732797	0.495725	0.162843	-0.518739	0.0552153	0.239779	0.171527	-1.13884	-1.09618	0.207247	-0.640729	0.367527	0.235148	0.152533	0.103162	0.0599849	-0.365288	-0.305314	-0.191279	0.42996	-0.0506486	0.126691	0.0984968	-0.0130892	0.524118	-0.250407	-0.212611	-0.341553	0.542763	0.593785	-0.110204	0.157767	0.42484	0.142885	-0.234868	0.789846
propionylcarnitine	0.497606	0.0441389	0.0713629	-0.351377	0.0624034	0.531761	0.249414	-1.0194	-1.04265	0.576558	-0.307707	-0.504846	0.641468	0.224372	0.531681	-0.0966486	-0.431106	0.552989	0.419964	0.410566	-0.114397	-0.673413	0.53537	-0.365788	0.499862	1.01731	0.289688	0.715158	0.586659	0.268094	-0.632032	-0.0373629	-0.0767997	-0.026207	0.428956	0.293706	-0.103864	0.153441	-0.453707	-0.0717403	-0.0880326	-0.0496241	-0.560459	-0.40502	-0.148889	-0.665031	-0.0867306	0.70324	0.753286
pseudouridine	0.0395802	-0.551599	0.0609619	0.437683	0.148847	0.336731	-0.0897228	-0.190713	0.181938	0.0976892	0.415766	0.405169	-0.140739	0.0584153	0.581439	-0.119825	0.0743112	-0.0377919	-0.128545	0.124287	0.238495	-0.102612	-0.0686508	-0.0923819	-0.327623	0.109784	-0.411008	0.0504703	0.0930564	-0.0648312	0.21771	0.107366	-0.223132	0.310673	-0.107544	-0.506568	-0.0706824	0.0940294	-0.145933	-0.0879463	0.146654	-0.100048	-0.074047	-0.0302115	-0.331672	0.121353	-0.00231072	0.101838	0.0553269
pyridoxate	0.386013	-0.87906	3.16878	1.10536	0.546781	-0.885301	1.70154	3.49885	0.531577	-1.87515	1.48155	1.64269	1.85348	0.599271	-0.550915	0.0464946	1.85852	0.0129222	1.91613	0.733693	-0.735952	6.99067	-0.676269	-0.625184	1.29561	-0.347532	-1.47085	0.103764	-0.15364	-1.97	0.0200199	0.297659	-0.718581	0.0293797	0.0649076	-0.496414	-0.329068	-0.444022	-0.182009	-0.714037	-0.479737	-1.50056	-2.07131	0.607545	-0.944373	1.09293	-1.22527	-0.795119	0.788722
pyroglutamine	-0.501487	-0.645653	0.467206	1.57367	0.433442	-0.86236	0.0998136	0.428384	0.422211	-0.240921	1.51332	0.252958	-0.443331	0.78532	0.47359	-0.128229	0.037231	-0.305513	-0.631345	-0.373811	-0.549346	0.604843	-0.548483	-1.08441	-0.635437	0.200919	-0.619981	-0.84537	-0.200031	-0.299783	-0.0476191	-0.364338	-0.364354	0.213497	-0.395888	-0.386579	-0.104818	-0.0689798	0.590267	-0.00926643	0.0727333	0.374253	0.984135	0.105568	-0.524938	0.625537	-0.393607	-0.737848	0.38835
pyruvate	0.14189	0.0596267	0.240918	0.788245	1.48623	0.0519161	-0.199298	0.0407718	0.300532	0.999912	0.726853	0.768766	-0.933119	-0.166495	-0.279324	0.202105	-1.8235	0.109264	-0.630625	-0.346955	0.159972	-0.433094	0.0841233	-1.27142	0.403726	1.65351	1.64111	1.5124	0.74012	-0.105704	0.637573	0.222969	-0.688975	1.06741	-0.436866	-0.280297	0.125792	1.02424	-0.946112	0.987274	0.634683	-0.651361	-0.601088	-0.612059	0.219103	-1.13092	-0.0328925	0.196555	-0.790554
quinate	-2.12715	-0.772287	-2.04438	-1.9295	0.301275	0.56355	-1.96461	1.66398	-1.35254	-1.81395	-2.12273	1.92121	2.90455	1.40274	2.182	1.51786	-1.8056	-2.07626	-1.84191	-1.86687	-2.34235	1.94813	-1.82231	-2.047	-2.02381	0.144626	1.11584	1.46475	-0.967319	1.84963	0.708903	1.48207	-1.95347	2.95487	1.18467	0.370344	0.653811	0.700662	1.21272	2.0688	3.17982	-2.08692	-0.685278	0.376619	-0.663079	0.811763	-2.11261	-2.14712	1.70128
S-methylcysteine	0.0578747	-0.870267	0.194536	1.46467	-0.344157	0.271602	-0.132588	-0.479695	-0.0735342	0.425669	0.79326	-0.634873	0.602015	0.408466	0.961035	1.14401	0.23438	-0.748803	-0.0355818	0.199232	0.070988	-1.40184	-1.01166	0.602698	-0.47381	0.619289	0.187524	0.765351	0.606018	0.490214	0.126997	0.759133	-0.0965606	0.347117	-0.709402	-1.1279	-1.09101	0.236485	0.329127	0.872117	0.173567	-0.0236529	-1.04902	0.293182	-0.95362	-0.120204	-0.0689708	-0.404166	0.137801
sarcosine	0.264313	-0.753813	0.377468	0.684682	-0.14224	0.700646	-0.0254346	-1.20966	0.366271	0.400952	0.86671	0.477228	-0.195536	1.27167	1.1909	0.110372	0.176476	-0.765189	-0.240699	0.118439	0.988935	-0.92296	-1.46653	-1.59104	0.611652	0.107631	-0.217343	0.929137	0.0694597	1.60776	0.760274	0.535515	0.32738	0.164655	-0.216122	-0.248132	-0.652472	0.66381	-0.864788	0.710387	0.341851	-0.173063	-1.4722	-0.258037	-0.666205	-0.930081	0.10035	-0.415534	0.131525
serine	-0.000840148	-0.634784	0.663756	0.7587	-0.241198	1.39821	0.108842	-0.92511	0.139844	0.419737	2.10172	0.0871631	-0.521443	0.695581	0.813134	0.297682	0.256554	-2.0541	0.573015	-0.222721	0.55455	-1.41999	-1.72682	-0.749531	0.179351	-0.489251	0.946501	1.26457	0.142668	0.709335	0.449371	1.13098	1.06792	0.557089	-0.671505	-0.208031	-1.11273	0.540613	-1.11673	0.644115	0.513989	0.402388	-0.549659	-0.124091	-0.278943	-0.636062	0.0635687	-0.394848	0.247894
serotonin (5HT)	-0.416966	2.16581	0.00314204	-0.537508	0.291696	-0.0522964	1.16463	0.516732	1.14292	0.337721	-0.265958	-1.79017	-2.17811	-0.107762	-1.03946	1.82832	1.22818	-1.87736	0.553832	-1.30691	-0.306061	3.38918	0.753126	1.13043	-0.0567324	-0.898593	0.35602	-2.12834	0.528255	-0.292538	0.890564	0.79519	-0.344347	-0.356308	-0.48548	1.78772	1.9269	0.0763366	-0.493569	-1.20577	-1.05406	0.397089	0.364451	1.22328	-1.32351	-2.29797	-2.66973	0.278647	0.519187
sorbitol	0.951644	-0.0437163	0.283663	0.447848	0.614926	-0.286198	-1.65343	0.522425	-0.22862	1.54718	-1.81155	0.597647	2.03302	0.0385342	1.67392	0.706948	-1.29666	0.36246	-0.522785	0.677285	-2.03118	-1.65651	3.27344	-1.73582	-1.71263	0.910891	-1.43658	0.120905	-1.24428	1.22263	0.0113621	0.680743	1.03744	-1.67985	0.292956	0.254577	-1.74352	-0.122802	-1.6744	-0.124589	0.844693	-0.399961	0.892139	0.333748	0.120408	-0.491113	-0.199657	1.94422	0.782984
stachydrine	3.22821	-5.21605	-1.43519	-1.73869	-2.22947	2.22694	-5.19645	0.849909	3.76264	-5.0458	-2.62249	-1.19142	4.67547	1.77258	-2.33911	-0.198858	-0.4688	-5.30809	-5.07376	-2.92033	-2.95347	1.45569	3.08461	-3.29496	-2.66592	-0.763494	1.10171	-3.59645	0.315276	-0.353213	4.46684	2.7732	1.51389	-4.76276	3.04523	1.64122	1.41713	1.86178	2.96694	-1.62871	-1.94324	-3.35109	3.32453	0.469747	-1.50675	-1.58955	-0.124718	-0.301942	3.97899
stearate	-0.337291	-0.14554	-0.309617	-0.226856	-0.25567	-0.0990895	-0.192351	-0.426489	0.0962081	0.155302	-0.172544	-0.153391	-0.372868	0.979403	-0.631942	0.0424821	0.22402	0.187653	0.191177	-0.498047	0.467919	0.437799	-0.678903	0.569756	-0.0805473	-0.299896	0.0562176	0.140658	0.320478	0.0198204	0.638092	0.0821124	-0.00214774	0.627675	-0.323005	0.236109	-0.206615	-0.369767	0.0431061	0.0757711	-0.0144633	0.377613	0.129558	0.774949	0.636636	-0.610094	0.129466	-0.128355	-0.60899
stearidonate	-2.16336	1.1036	1.04442	0.368289	-1.99403	0.305128	1.03938	0.774963	2.24454	-1.85016	-0.643957	0.00840911	-0.449615	0.947072	-1.91851	-2.0456	2.01336	1.15701	0.739688	-1.90309	0.864363	-0.474196	-1.85852	1.183	0.602124	-0.240348	-1.78398	0.56611	0.585654	2.91952	1.47474	-1.28232	0.281938	2.47799	-1.68832	0.620886	-0.178917	0.187944	0.474879	-0.0140959	-0.219	0.148031	-2.10962	1.72778	0.816091	1.89321	0.182591	-2.18333	-2.18645
stearoyl sphingomyelin	-0.968271	0.544844	0.749431	0.0199136	0.320423	-0.130005	-1.18138	0.933017	0.0743604	0.682335	0.868731	-0.677246	-0.0497968	0.531666	-0.447566	0.331644	0.370948	0.946652	-0.0374166	-0.551192	-0.69063	0.774877	1.77625	0.599288	0.0548336	-0.122316	0.268246	-0.152198	-0.119828	0.493055	-0.274282	-0.0817121	-0.0770179	-0.841741	-0.0647679	-0.0536687	-0.644294	0.319123	-0.477256	0.136911	-0.713319	-0.453145	0.220194	0.0261851	-0.0765328	0.137664	0.175757	-0.183581	-0.72842
succinylcarnitine	0.404266	-0.206714	0.879438	-1.41303	-0.00749477	-1.38753	0.855783	0.912104	-0.0107168	0.712707	-0.0752002	-1.58146	0.205345	-0.312668	-0.318055	-0.00543461	-0.112898	-0.0682007	0.688795	0.975464	0.258395	-1.45122	-1.30584	0.325983	0.789356	-1.58693	-0.0959747	0.861823	0.324452	0.340171	0.236267	0.520825	0.583412	0.0206123	0.924012	0.123631	-0.552248	0.617251	-0.157027	0.303071	0.43274	-0.213189	0.253022	0.0614114	0.794544	0.479501	-1.59615	0.942557	0.3649
sucrose	-1.16268	-3.67818	-0.74388	0.652348	2.67971	-0.238136	-0.00897516	0.851347	-0.487731	-0.308853	-1.88481	-0.707728	0.617604	0.039	1.60317	1.05494	-0.387725	1.48812	-0.713972	0.497199	-1.63433	0.369428	-3.51629	-1.81193	-3.71778	-1.82691	0.475335	1.90828	1.16681	-0.657664	0.800584	-1.50337	-0.822466	0.363392	1.16157	0.53312	0.246649	0.272152	0.698267	0.206841	0.385919	-0.827845	-0.1789	-0.0700596	0.555145	0.662412	0.316701	0.299977	0.590757
taurochenodeoxycholate	0.699042	-0.698437	0.514401	-0.778416	-0.827396	-1.78641	-0.742787	0.21018	-2.62672	1.62227	0.459267	-0.296888	1.79527	2.30712	0.456209	-1.07997	-0.628137	-0.334303	1.12739	3.20548	0.935913	-0.866999	-0.0122226	-2.82882	-3.90168	0.173119	4.02526	1.49797	-0.0792083	1.74719	-0.0720815	0.820641	0.220954	-0.618462	0.259028	0.936012	0.889793	0.160647	1.63448	0.270145	0.688215	-3.96479	-1.07454	-1.4078	1.88768	0.919397	0.772913	1.01446	0.387556
taurocholate	0.98708	-0.997787	1.19698	0.371383	-0.556163	-0.800568	-0.156981	0.859413	-2.1828	3.42181	0.824794	0.788115	2.08208	3.1513	1.07006	1.03465	-0.291593	-0.824927	0.257877	2.91479	0.294356	-0.718547	1.20647	-2.25134	-2.90072	1.0104	4.31093	1.83065	0.586543	1.37083	0.309164	1.45213	-1.15652	-1.00687	0.125841	0.740645	0.873571	-0.337121	1.6832	0.248367	-0.312715	-3.89167	-2.07985	-3.87113	1.76383	1.99972	-0.266125	0.679123	0.299811
taurocholenate sulfate	0.299251	0.787532	0.0875992	0.631661	0.278342	0.901343	0.251132	-0.443428	-1.19081	2.14447	1.2224	0.307144	-0.790799	0.14208	0.35871	-1.11832	0.446601	0.160306	-0.240641	0.996875	0.0231569	0.740221	0.662748	0.203514	-1.63313	-2.64355	1.29648	1.02405	1.25426	0.255611	-0.561992	0.327181	-1.0407	-1.89119	0.686585	0.826702	0.631528	-0.589483	-0.164971	-0.366951	1.11811	-1.6632	-0.39758	0.103295	0.892054	-0.753847	-0.412632	0.704441	0.0972484
taurodeoxycholate	1.5657	0.234134	2.87749	2.47189	-0.102786	-1.88547	2.40666	2.08175	-0.294141	2.83226	0.832931	0.81502	2.82219	1.69465	-1.45226	1.3106	-0.412667	0.124075	-3.52952	2.13972	-4.02993	-0.730301	2.35498	-1.82304	-0.187653	1.75047	1.80994	-1.27863	-0.62541	1.34121	-2.43844	0.337151	-0.459533	-3.67864	0.187957	-0.308824	-1.12268	0.18381	2.65066	0.169498	-0.016784	-2.20179	-0.467183	0.0228919	1.06577	2.13815	0.590224	1.7829	-0.106689
taurolithocholate 3-sulfate	2.29625	1.33078	0.53757	3.08359	-0.107825	1.6339	2.70371	0.930145	-0.758967	3.69575	3.45601	1.00841	1.01572	0.376103	-3.2767	-0.476185	1.75273	-0.577385	-3.23632	-0.702272	-0.408444	0.618921	1.73391	0.304314	0.0662068	-0.408175	1.04602	-0.408534	0.595911	1.20533	-3.64667	1.5791	-3.34787	-3.38544	2.59851	-0.196444	-0.822672	-0.499985	0.231719	0.517418	-0.51513	0.377411	0.660148	1.86793	0.45172	1.91614	-0.190521	0.617863	-0.118717
theobromine	0.188077	-4.41672	-4.47688	-4.36202	1.96709	-4.33653	-3.18067	-3.75711	-4.4365	1.59115	0.803201	0.699667	1.70869	-0.847568	0.195235	-4.44189	-1.58379	0.0622946	-4.27445	-1.84952	-1.95826	-2.50234	0.198905	-4.4795	-2.39789	2.26596	1.81159	-4.56003	1.32291	-4.58365	-0.152794	-2.53938	3.22366	1.25503	1.9725	-2.22748	-3.44206	1.92643	0.507391	2.24669	1.53537	0.468488	1.77003	2.45678	3.57817	-0.638313	4.10865	0.0464174	2.00329
threitol	1.65674	-1.22849	-0.618343	0.516394	-1.18104	0.731363	-2.08281	1.49818	-0.919973	-0.80288	-0.771638	1.55016	2.21392	1.55241	2.42155	0.52954	-1.52825	-0.259134	-0.246384	0.721879	-0.691655	1.90263	0.0851313	-1.38095	-0.936223	-0.519779	-0.257467	-0.0211101	-0.849049	0.883331	-0.44636	1.01969	0.864664	-0.639149	1.18798	-0.311426	1.4661	-0.0688743	-0.313818	-0.290547	-0.0827184	-2.16837	-0.399749	-1.63828	-0.665855	-0.0100732	-0.0719484	0.745785	2.04166
threonate	0.456042	0.638766	-0.0756983	0.0660953	-0.986159	-0.332219	0.739508	0.369422	0.628521	0.0260798	-1.44615	-0.216738	0.807415	0.776774	0.654416	-0.131807	0.118902	1.0515	0.450484	0.926706	-1.81052	0.300074	0.308216	0.0131553	0.186776	-1.49166	-0.32138	-0.0923173	-0.829492	-0.224935	0.457564	0.197461	0.0283131	0.435184	0.571095	0.050654	0.374917	-0.50738	0.0234926	-0.94135	-0.209098	-0.310221	-0.369798	0.344455	0.0141714	0.336567	-1.07029	0.0814787	1.74553
threonine	-0.0362682	0.684917	0.520467	0.235246	-0.64869	0.25813	0.634714	0.806517	0.612023	0.447265	-1.78639	-0.702791	0.269358	0.0730395	0.346014	0.412092	-0.0629478	-0.161744	1.36832	0.13396	-2.00602	-1.63135	0.0939626	0.0853794	0.245163	-0.0202743	0.565051	-0.38309	-0.124224	-1.81485	-1.06807	-1.6465	0.844515	-1.6547	-0.00434713	-0.18351	-0.411355	-0.338178	1.24655	-0.249775	0.0147776	0.978908	0.797543	0.452324	-0.204351	0.169993	0.739296	0.070365	-0.160247
trans-4-hydroxyproline	0.509314	-0.641488	-0.0390451	-0.386794	0.0857922	0.441821	-0.69595	0.461771	-0.5939	-0.455899	-0.63075	0.352305	-0.170651	0.710656	0.800406	0.903506	-0.127082	-0.318792	-1.01097	0.202389	0.381079	-0.603064	0.103155	-0.356786	-0.139144	-0.979743	-0.831537	-0.40218	-0.46844	0.225386	-0.0670642	0.0640121	-0.0301584	0.0692995	0.456621	-0.471333	0.291695	-0.226814	-0.168971	-0.241691	-0.25111	1.09765	0.551287	-0.40851	-0.00346852	0.187966	0.316013	-0.0198548	0.678972
trans-urocanate	0.238445	0.536565	0.827308	-0.709246	1.17985	0.437586	-1.08693	0.395033	0.152158	0.653622	-1.26531	-0.601537	0.269374	0.884586	0.772391	0.407506	-0.910618	0.262018	-0.185452	1.3074	-0.659173	-0.0263605	-0.964878	0.388182	0.0910888	0.364036	0.904933	-0.00303718	0.392069	0.564944	-0.282548	-1.12541	0.482621	1.16253	-0.614311	-0.0688668	1.90543	0.265596	-1.12815	1.11263	-0.20579	0.160304	-1.21598	0.38801	-0.00381249	-0.769257	0.57361	-0.0208375	0.212509
tryptophan	0.325259	0.0627856	0.338027	0.00744308	0.0808693	-0.688986	0.111048	0.19195	0.0399035	0.2573	0.11585	-0.644566	0.334215	-0.312742	-0.707356	-0.225764	0.0479118	-0.0750992	0.0636017	0.183636	-0.189587	0.0928727	0.0291926	-0.0309742	0.272545	-0.294365	-0.334823	0.400596	-0.0807003	0.0694404	0.388365	-0.00566526	0.137266	-0.966132	0.348333	0.281374	0.138256	0.0469618	0.105019	-0.0603881	0.0843527	-0.218948	0.162716	0.203003	-0.0632987	-0.331221	0.0201726	0.0195606	0.275069
tryptophan betaine	0.644507	-5.00628	0.355641	-4.95158	0.287814	-0.243237	0.383386	0.850656	-5.02606	-0.334054	-0.477608	-0.766816	-0.427749	1.32963	1.46964	-1.1178	1.92808	-0.0175867	-4.86401	-0.313578	-1.72046	-1.11973	-0.197154	-2.66225	-5.04587	-2.92588	0.769382	-2.58701	-1.07538	1.96257	1.328	-0.359393	1.1119	-1.02426	1.01857	-0.415099	1.04815	1.15493	2.50914	0.356723	2.67729	1.83244	0.0337172	0.746955	0.0126426	0.865817	0.809269	0.847956	2.72783
tyrosine	0.0304157	-0.0346353	0.267996	-0.313181	0.104022	0.190203	0.189817	-0.533765	-0.132123	-0.0293387	-0.172047	-0.212595	0.0275733	-0.244452	-0.0830818	-0.477081	-0.385659	-0.449976	0.307555	0.501083	-0.280787	-0.231366	0.125877	-0.111991	0.550027	-0.0506192	-0.526029	0.958931	-0.445454	0.104623	-0.162747	0.0220794	0.247345	-0.419459	0.372843	0.493036	-0.0750716	0.125617	-0.324164	0.175	-0.165738	0.155305	0.149589	-0.332485	0.770889	-0.333335	0.483733	0.0636052	0.139752
urate	0.00711328	-0.615375	0.113009	-0.418771	0.484139	0.290873	-0.119911	-0.0704682	0.333606	-0.11443	-0.326658	0.157169	-0.0918721	-0.164166	0.656864	-0.500487	0.361678	0.190538	0.0802004	-0.0563776	0.339957	-0.56369	0.094454	0.133146	-0.581436	0.272133	0.0149717	0.0375813	-0.134579	-0.103502	-0.306415	-0.415412	-0.29293	0.374547	-0.269386	-0.379063	0.0355683	0.27796	0.152369	0.213059	0.510416	0.123398	-0.228547	0.385322	-0.101453	0.11097	0.00934818	-0.0430691	-0.154958
urea	0.131655	-0.161804	-0.28994	-1.37531	-0.56155	-0.122101	-0.343473	-0.225572	-0.0434246	0.954955	0.0155296	0.143246	-0.107413	0.178654	-0.45524	0.270691	0.499939	0.379998	-1.00751	0.49203	1.50522	-0.084743	-2.31817	0.203421	0.100318	-0.0510162	-0.958933	1.0763	0.435838	0.384865	0.245459	0.467768	-0.0607591	0.100621	0.312781	0.181941	0.104079	0.0220348	0.312319	-0.893599	0.618316	0.127954	0.0551552	-0.413516	-0.405283	-0.0297201	-0.385777	0.187045	0.92857
uridine	-0.273456	0.281843	-0.528027	-0.441852	0.634335	0.532235	0.12843	0.620851	-0.103536	-0.164134	-0.20447	0.515159	-0.668258	-0.299458	0.248817	-0.03048	0.529525	0.787284	-0.730085	-0.0126302	0.382366	0.000531661	0.16952	0.758074	-0.833173	0.453631	-0.472057	-0.661353	0.341197	-0.262015	0.164563	0.717479	-0.29387	0.0865513	0.277159	-0.529208	0.508115	0.0249182	-0.076536	-0.158602	0.46363	0.331021	-0.333679	0.114742	-0.28137	-0.682497	-0.0434391	-0.184609	-0.206697
valine	-0.152698	-0.0641776	0.247526	-0.471093	0.0424681	0.22663	0.380535	-0.120746	-0.126822	0.434101	-0.118525	-0.304146	0.170591	0.175412	-0.193502	-0.236196	-0.193585	-0.27778	0.330264	0.26838	-0.259145	-0.451095	0.249047	0.00859771	0.173483	0.133822	0.133242	0.378075	0.0640328	-0.00585978	-0.331207	-0.0777538	-0.0291296	-0.639704	0.282738	0.461866	-0.00411566	-0.0435903	0.0809455	-0.0742571	-0.260984	0.0695554	0.3102	-0.102855	0.0258467	-0.227425	0.09434	-0.128258	0.313171
xanthine	-0.768435	-0.294012	0.410912	-0.167778	0.970263	1.52104	-1.76308	-1.7538	-0.429015	1.33847	0.80937	0.321785	-0.720273	-0.624779	-0.822032	-0.128569	0.721325	0.0041707	-0.698413	-0.0274042	0.432695	-0.341468	-1.62077	1.47014	0.285805	0.46981	0.916428	-0.376237	0.135391	1.39672	-0.919123	-0.436281	-0.429475	0.782929	-1.88525	1.38117	0.181345	-0.972875	-0.437967	0.255192	-0.468762	0.723983	0.674786	-0.770469	0.775346	-0.692093	-0.674474	0.924671	0.125235
xylonate	1.53409	-0.57389	-0.249353	0.702252	-0.272903	0.50334	-0.109421	0.683725	-0.164864	-0.470072	0.0120239	1.11359	1.51571	0.877161	2.18367	0.713828	-0.0896107	-0.0078352	0.598244	-0.45448	-0.513839	0.84075	-0.197895	-0.934493	0.268062	-1.61993	-1.26429	-0.934041	-1.06267	0.277893	-0.48911	0.999272	0.0705057	-1.50757	0.25844	-0.449497	0.287543	-0.215048	-0.147406	-0.443397	0.00960104	-0.369031	0.138786	-1.41458	-0.998112	0.0685515	-0.3533	0.486735	1.93214
xylose	3.5219	-1.50713	-0.599541	1.62793	-0.591791	2.44243	-1.69669	2.51748	-1.18836	-0.743385	-0.854972	3.76531	2.76195	1.63363	3.34559	2.15541	-2.67993	-1.009	-0.897621	-2.49718	0.149929	3.09703	-0.738642	-2.67731	-0.798673	-1.20659	-0.430832	-0.25518	-1.46618	2.64911	-0.603415	2.35242	0.514636	-2.48395	2.67766	-1.00351	2.56097	-0.817167	-1.43811	-0.792384	-1.09657	-1.22211	-0.760869	-1.92799	-2.78448	-1.4023	-1.09696	3.35396	2.0854
[truncated: 22 more columns]
