# Supplementary material for: Metabolic Signatures Differentiate Rett Syndrome From Unaffected Siblings
Source: Front Integr Neurosci. 2020 Feb 25;14:7. doi: 10.3389/fnint.2020.00007 (PMC7052375; doi:10.3389/fnint.2020.00007)
Supplement: TABLE S3 — List of t-test results and fold changes for all metabolites. [file Table_3.XLSX]

## Sheet: Sheet1
Pathway Sort Order	Super Pathway	Sub Pathway	Biochemical Name	Fold Change (RTT/Sibling)	p-value (raw)	FDR
1	Amino Acid	Glycine, Serine and Threonine Metabolism	glycine	1.4373	0.091622	0.28754
2	Amino Acid	Glycine, Serine and Threonine Metabolism	N-acetylglycine	1.5862	0.00047639	0.0087834
4	Amino Acid	Glycine, Serine and Threonine Metabolism	sarcosine	1.2988	0.052522	0.22395
5	Amino Acid	Glycine, Serine and Threonine Metabolism	dimethylglycine	1.2383	0.0044024	0.048673
6	Amino Acid	Glycine, Serine and Threonine Metabolism	betaine	0.94722	0.38762	0.6181
9	Amino Acid	Glycine, Serine and Threonine Metabolism	serine	1.363	0.056483	0.22825
10	Amino Acid	Glycine, Serine and Threonine Metabolism	N-acetylserine	0.97887	0.7345	0.8464
14	Amino Acid	Glycine, Serine and Threonine Metabolism	threonine	0.88558	0.10886	0.31485
24	Amino Acid	Alanine and Aspartate Metabolism	alanine	1.128	0.39334	0.62385
25	Amino Acid	Alanine and Aspartate Metabolism	N-acetylalanine	1.0051	0.77344	0.87134
27	Amino Acid	Alanine and Aspartate Metabolism	aspartate	1.7613	0.012529	0.09989
29	Amino Acid	Alanine and Aspartate Metabolism	asparagine	0.84641	0.12817	0.33759
36	Amino Acid	Glutamate Metabolism	glutamate	1.5511	0.01525	0.102
37	Amino Acid	Glutamate Metabolism	glutamine	1.0185	0.97308	0.98645
47	Amino Acid	Glutamate Metabolism	pyroglutamine	0.95874	0.35835	0.58084
50	Amino Acid	Histidine Metabolism	histidine	0.87799	0.013574	0.102
53	Amino Acid	Histidine Metabolism	3-methylhistidine	0.72999	0.25361	0.48268
57	Amino Acid	Histidine Metabolism	trans-urocanate	1.1668	0.12273	0.32865
69	Amino Acid	Lysine Metabolism	lysine	1.0938	0.17438	0.39878
71	Amino Acid	Lysine Metabolism	N6-acetyllysine	0.95946	0.47858	0.68331
75	Amino Acid	Lysine Metabolism	2-aminoadipate	1.7983	0.0018662	0.024129
86	Amino Acid	Lysine Metabolism	pipecolate	0.98053	0.94943	0.96914
93	Amino Acid	Phenylalanine and Tyrosine Metabolism	phenylalanine	0.93626	0.072178	0.26616
98	Amino Acid	Phenylalanine and Tyrosine Metabolism	phenyllactic acid	0.74645	0.0018812	0.024129
105	Amino Acid	Phenylalanine and Tyrosine Metabolism	phenylacetylglutamine	1.394	0.018873	0.1065
106	Amino Acid	Phenylalanine and Tyrosine Metabolism	tyrosine	0.93805	0.23982	0.47481
115	Amino Acid	Phenylalanine and Tyrosine Metabolism	4-hydroxyphenylpyruvate	1.0428	0.95735	0.97386
116	Amino Acid	Phenylalanine and Tyrosine Metabolism	3-(4-hydroxyphenyl)lactate	0.71231	1.3242e-06	0.00024314
121	Amino Acid	Phenylalanine and Tyrosine Metabolism	phenol sulfate	0.97094	0.58831	0.74806
123	Amino Acid	Phenylalanine and Tyrosine Metabolism	p-cresol sulfate	1.2022	0.49309	0.69268
136	Amino Acid	Phenylalanine and Tyrosine Metabolism	3-methoxytyrosine	1.2032	0.014386	0.102
177	Amino Acid	Tryptophan Metabolism	tryptophan	0.97009	0.4194	0.64419
181	Amino Acid	Tryptophan Metabolism	indolelactate	0.78272	0.00037751	0.0074244
182	Amino Acid	Tryptophan Metabolism	indoleacetate	1.1245	0.70762	0.84513
184	Amino Acid	Tryptophan Metabolism	indolepropionate	0.57229	0.0051843	0.050979
186	Amino Acid	Tryptophan Metabolism	3-indoxyl sulfate	1.1866	0.13739	0.35245
187	Amino Acid	Tryptophan Metabolism	kynurenine	0.85678	0.0087533	0.080694
203	Amino Acid	Tryptophan Metabolism	serotonin	1.3188	0.50445	0.69327
211	Amino Acid	Tryptophan Metabolism	tryptophan betaine	0.3932	0.00013246	0.0039076
215	Amino Acid	Tryptophan Metabolism	C-glycosyltryptophan	1.0833	0.021155	0.11347
218	Amino Acid	Leucine, Isoleucine and Valine Metabolism	leucine	0.91965	0.11902	0.32815
221	Amino Acid	Leucine, Isoleucine and Valine Metabolism	4-methyl-2-oxopentanoate	0.87183	0.01563	0.102
226	Amino Acid	Leucine, Isoleucine and Valine Metabolism	isovalerylcarnitine	0.9226	0.41027	0.63698
229	Amino Acid	Leucine, Isoleucine and Valine Metabolism	beta-hydroxyisovalerate	1.006	0.70714	0.84513
237	Amino Acid	Leucine, Isoleucine and Valine Metabolism	alpha-hydroxyisovalerate	0.74622	0.0030104	0.035523
247	Amino Acid	Leucine, Isoleucine and Valine Metabolism	isoleucine	0.96381	0.52432	0.70628
250	Amino Acid	Leucine, Isoleucine and Valine Metabolism	3-methyl-2-oxovalerate	0.93337	0.17846	0.40496
251	Amino Acid	Leucine, Isoleucine and Valine Metabolism	2-methylbutyrylcarnitine	0.74631	0.18614	0.41287
257	Amino Acid	Leucine, Isoleucine and Valine Metabolism	3-hydroxy-2-ethylpropionate	1.065	0.69155	0.83609
259	Amino Acid	Leucine, Isoleucine and Valine Metabolism	valine	0.97976	0.54066	0.71845
262	Amino Acid	Leucine, Isoleucine and Valine Metabolism	3-methyl-2-oxobutyrate	1.002	0.94426	0.96914
263	Amino Acid	Leucine, Isoleucine and Valine Metabolism	isobutyrylcarnitine	1.1882	0.31846	0.54939
265	Amino Acid	Leucine, Isoleucine and Valine Metabolism	3-hydroxyisobutyrate	1.1057	0.64279	0.7934
269	Amino Acid	Methionine, Cysteine, SAM and Taurine Metabolism	methionine	0.95113	0.22777	0.46492
271	Amino Acid	Methionine, Cysteine, SAM and Taurine Metabolism	N-formylmethionine	0.92873	0.063125	0.24472
282	Amino Acid	Methionine, Cysteine, SAM and Taurine Metabolism	alpha-ketobutyrate	1.6369	0.023919	0.12379
284	Amino Acid	Methionine, Cysteine, SAM and Taurine Metabolism	2-aminobutyrate	1.1397	0.2707	0.49599
285	Amino Acid	Methionine, Cysteine, SAM and Taurine Metabolism	2-hydroxybutyrate	1.384	0.0105	0.091099
286	Amino Acid	Methionine, Cysteine, SAM and Taurine Metabolism	cysteine	1.1455	0.058651	0.23069
288	Amino Acid	Methionine, Cysteine, SAM and Taurine Metabolism	cystine	1.577	0.05374	0.22395
289	Amino Acid	Methionine, Cysteine, SAM and Taurine Metabolism	S-methylcysteine	1.1383	0.1133	0.32142
303	Amino Acid	Urea cycle; Arginine and Proline Metabolism	arginine	0.89764	0.033567	0.15718
304	Amino Acid	Urea cycle; Arginine and Proline Metabolism	urea	1.0426	0.80497	0.88939
305	Amino Acid	Urea cycle; Arginine and Proline Metabolism	ornithine	1.4789	0.0539	0.22395
306	Amino Acid	Urea cycle; Arginine and Proline Metabolism	proline	0.92409	0.23214	0.46585
307	Amino Acid	Urea cycle; Arginine and Proline Metabolism	citrulline	0.87593	0.18433	0.41194
314	Amino Acid	Urea cycle; Arginine and Proline Metabolism	dimethylarginine	0.9719	0.53265	0.71424
318	Amino Acid	Urea cycle; Arginine and Proline Metabolism	N-delta-acetylornithine	1.069	0.71965	0.84581
322	Amino Acid	Urea cycle; Arginine and Proline Metabolism	N-methyl proline	0.38863	0.015901	0.102
324	Amino Acid	Urea cycle; Arginine and Proline Metabolism	trans-4-hydroxyproline	0.88095	0.067643	0.25259
326	Amino Acid	Urea cycle; Arginine and Proline Metabolism	pro-hydroxy-pro	0.87258	0.28941	0.52377
330	Amino Acid	Creatine Metabolism	creatine	1.3336	7.3616e-05	0.0027146
331	Amino Acid	Creatine Metabolism	creatinine	0.74543	1.7912e-05	0.001321
339	Amino Acid	Polyamine Metabolism	acisoga	1.2535	0.0049781	0.050979
357	Amino Acid	Glutathione Metabolism	cysteine-glutathione disulfide	0.79432	0.019819	0.10827
362	Amino Acid	Glutathione Metabolism	5-oxoproline	1.0342	0.58301	0.74453
375	Peptide	Gamma-glutamyl Amino Acid	gamma-glutamylisoleucine	1.0303	0.90621	0.95559
376	Peptide	Gamma-glutamyl Amino Acid	gamma-glutamylleucine	0.95968	0.4082	0.63698
378	Peptide	Gamma-glutamyl Amino Acid	gamma-glutamylmethionine	1.0262	0.90212	0.95559
379	Peptide	Gamma-glutamyl Amino Acid	gamma-glutamylphenylalanine	0.96678	0.36782	0.59294
382	Peptide	Gamma-glutamyl Amino Acid	gamma-glutamyltyrosine	0.98139	0.52311	0.70628
383	Peptide	Gamma-glutamyl Amino Acid	gamma-glutamylvaline	1.1232	0.10216	0.30878
386	Peptide	Dipeptide Derivative	N-acetylcarnosine	0.66172	3.8238e-05	0.0019868
740	Carbohydrate	Glycolysis, Gluconeogenesis, and Pyruvate Metabolism	1,5-anhydroglucitol	0.7767	0.010387	0.091099
743	Carbohydrate	Glycolysis, Gluconeogenesis, and Pyruvate Metabolism	glucose	1.0884	0.077304	0.27462
757	Carbohydrate	Glycolysis, Gluconeogenesis, and Pyruvate Metabolism	3-phosphoglycerate	0.9768	0.77562	0.87134
759	Carbohydrate	Glycolysis, Gluconeogenesis, and Pyruvate Metabolism	pyruvate	1.3929	0.0187	0.1065
760	Carbohydrate	Glycolysis, Gluconeogenesis, and Pyruvate Metabolism	lactate	0.98934	0.91348	0.95559
763	Carbohydrate	Glycolysis, Gluconeogenesis, and Pyruvate Metabolism	glycerate	1.0451	0.59303	0.74839
783	Carbohydrate	Pentose Metabolism	xylonate	1.046	0.59364	0.74839
784	Carbohydrate	Pentose Metabolism	xylose	1.3487	0.34339	0.5699
786	Carbohydrate	Pentose Metabolism	arabinose	1.1871	0.3546	0.58084
789	Carbohydrate	Pentose Metabolism	threitol	1.1694	0.55452	0.72668
791	Carbohydrate	Pentose Metabolism	arabitol	1.2156	0.41242	0.63698
831	Carbohydrate	Disaccharides and Oligosaccharides	sucrose	0.765	0.057894	0.23069
845	Carbohydrate	Fructose, Mannose and Galactose Metabolism	fructose	0.80989	0.1331	0.34708
848	Carbohydrate	Fructose, Mannose and Galactose Metabolism	sorbitol	1.2628	0.93616	0.96562
851	Carbohydrate	Fructose, Mannose and Galactose Metabolism	mannose	1.392	0.0014282	0.020062
855	Carbohydrate	Fructose, Mannose and Galactose Metabolism	mannitol	1.6032	0.54015	0.71845
915	Carbohydrate	Aminosugar Metabolism	erythronate	1.0571	0.52334	0.70628
920	Carbohydrate	Advanced Glycation End-product	erythrulose	1.1005	0.19046	0.41929
921	Energy	TCA Cycle	citrate	0.90793	0.06553	0.24784
926	Energy	TCA Cycle	alpha-ketoglutarate	1.2353	0.086852	0.27927
928	Energy	TCA Cycle	succinylcarnitine	1.0372	0.98818	0.98818
931	Energy	TCA Cycle	malate	0.96933	0.73129	0.8464
942	Energy	Oxidative Phosphorylation	phosphate	1.0516	0.10392	0.30878
944	Lipid	Medium Chain Fatty Acid	caproate	1.0151	0.9107	0.95559
946	Lipid	Medium Chain Fatty Acid	caprylate	3.7715	0.16669	0.39463
947	Lipid	Medium Chain Fatty Acid	pelargonate	1.0098	0.77682	0.87134
948	Lipid	Medium Chain Fatty Acid	caprate	2.4432	0.10524	0.30878
950	Lipid	Medium Chain Fatty Acid	10-undecenoate	0.96662	0.17238	0.39878
951	Lipid	Medium Chain Fatty Acid	laurate	0.69277	0.10076	0.30878
952	Lipid	Medium Chain Fatty Acid	5-dodecenoate	1.0367	0.72276	0.84608
954	Lipid	Long Chain Fatty Acid	myristate	0.93428	0.76048	0.86285
955	Lipid	Long Chain Fatty Acid	myristoleate	1.105	0.80338	0.88939
956	Lipid	Long Chain Fatty Acid	pentadecanoate	1.0143	0.82445	0.90414
957	Lipid	Long Chain Fatty Acid	palmitate	0.98491	0.69727	0.83957
958	Lipid	Long Chain Fatty Acid	palmitoleate	1.1678	0.40176	0.6338
960	Lipid	Long Chain Fatty Acid	margarate	1.19	0.11649	0.32729
961	Lipid	Long Chain Fatty Acid	10-heptadecenoate	1.1984	0.30445	0.5361
962	Lipid	Long Chain Fatty Acid	stearate	1.0009	0.83929	0.917
964	Lipid	Long Chain Fatty Acid	oleate	1.3321	0.11332	0.32142
966	Lipid	Long Chain Fatty Acid	cis-vaccenate	1.1469	0.32323	0.55117
970	Lipid	Long Chain Fatty Acid	nonadecanoate	1.0936	0.32718	0.55471
971	Lipid	Long Chain Fatty Acid	10-nonadecenoate	1.2973	0.25013	0.48228
976	Lipid	Long Chain Fatty Acid	eicosenoate	1.1385	0.35741	0.58084
988	Lipid	Polyunsaturated Fatty Acid (n3 and n6)	stearidonate	1.2554	0.47897	0.68331
989	Lipid	Polyunsaturated Fatty Acid (n3 and n6)	eicosapentaenoate	1.5351	0.14956	0.37389
990	Lipid	Polyunsaturated Fatty Acid (n3 and n6)	docosapentaenoate	1.3115	0.2356	0.4696
991	Lipid	Polyunsaturated Fatty Acid (n3 and n6)	docosahexaenoate	1.2684	0.23143	0.46585
995	Lipid	Polyunsaturated Fatty Acid (n3 and n6)	linoleate	1.1759	0.44418	0.65694
997	Lipid	Polyunsaturated Fatty Acid (n3 and n6)	linolenate	1.4815	0.16379	0.39283
999	Lipid	Polyunsaturated Fatty Acid (n3 and n6)	dihomo-linolenate	1.2794	0.019134	0.1065
1000	Lipid	Polyunsaturated Fatty Acid (n3 and n6)	arachidonate	1.144	0.24977	0.48228
1002	Lipid	Polyunsaturated Fatty Acid (n3 and n6)	docosapentaenoate (n6 DPA; 22:5n6)	1.221	0.28474	0.51851
1003	Lipid	Polyunsaturated Fatty Acid (n3 and n6)	docosadienoate	1.2252	0.081967	0.27734
1004	Lipid	Polyunsaturated Fatty Acid (n3 and n6)	dihomo-linoleate	1.4213	0.024832	0.12416
1048	Lipid	Fatty Acid, Branched	15-methylpalmitate	1.0647	0.94617	0.96914
1051	Lipid	Fatty Acid, Branched	17-methylstearate	1.2169	0.47205	0.68331
1062	Lipid	Fatty Acid, Dicarboxylate	2-hydroxyglutarate	0.97168	0.89015	0.94799
1074	Lipid	Fatty Acid, Dicarboxylate	azelate	0.84418	0.30891	0.53752
1080	Lipid	Fatty Acid, Dicarboxylate	hexadecanedioate	0.8353	0.21175	0.44567
1081	Lipid	Fatty Acid, Dicarboxylate	octadecanedioate	0.80492	0.29684	0.53396
1084	Lipid	Fatty Acid, Dicarboxylate	CMPF	1.7412	0.14664	0.36972
1089	Lipid	Fatty Acid, Methyl Ester	methyl ester palmitate	0.99536	0.90844	0.95559
1115	Lipid	Fatty Acid, Amino	2-aminoheptanoate	0.84805	0.01469	0.102
1120	Lipid	Fatty Acid, Amino	2-aminooctanoate	0.6652	0.00021622	0.0053155
1142	Lipid	Fatty Acid Metabolism (also BCAA Metabolism)	butyrylcarnitine	1.3081	0.022619	0.11915
1145	Lipid	Fatty Acid Metabolism (also BCAA Metabolism)	propionylcarnitine	1.1425	0.12276	0.32865
1159	Lipid	Fatty Acid Metabolism(Acyl Carnitine)	acetylcarnitine	1.1175	0.12336	0.32865
1162	Lipid	Fatty Acid Metabolism(Acyl Carnitine)	hexanoylcarnitine	1.2161	0.087095	0.27927
1163	Lipid	Fatty Acid Metabolism(Acyl Carnitine)	octanoylcarnitine	1.0958	0.73051	0.8464
1165	Lipid	Fatty Acid Metabolism(Acyl Carnitine)	decanoylcarnitine	1.033	0.81909	0.90161
1168	Lipid	Fatty Acid Metabolism(Acyl Carnitine)	laurylcarnitine	0.80628	0.29974	0.5359
1171	Lipid	Fatty Acid Metabolism(Acyl Carnitine)	palmitoylcarnitine	0.80176	0.096231	0.29882
1176	Lipid	Carnitine Metabolism	deoxycarnitine	0.80851	0.00033008	0.0069553
1177	Lipid	Carnitine Metabolism	carnitine	0.99855	0.71371	0.84556
1181	Lipid	Ketone Bodies	acetoacetate	1.0207	0.10572	0.30878
1183	Lipid	Ketone Bodies	3-hydroxybutyrate	0.91912	0.081959	0.27734
1187	Lipid	Fatty Acid, Monohydroxy	2-hydroxyoctanoate	0.65572	0.00026104	0.0059236
1188	Lipid	Fatty Acid, Monohydroxy	2-hydroxydecanoate	0.64085	0.0024816	0.030503
1190	Lipid	Fatty Acid, Monohydroxy	2-hydroxypalmitate	1.1601	0.00087006	0.013509
1191	Lipid	Fatty Acid, Monohydroxy	2-hydroxystearate	1.1717	0.0044548	0.048673
1192	Lipid	Fatty Acid, Monohydroxy	3-hydroxypropanoate	1.2469	0.3029	0.5361
1194	Lipid	Fatty Acid, Monohydroxy	3-hydroxyoctanoate	0.82923	0.21453	0.44567
1214	Lipid	Fatty Acid, Monohydroxy	13-HODE + 9-HODE	0.94872	0.57825	0.74166
1316	Lipid	Inositol Metabolism	myo-inositol	1.042	0.65855	0.8064
1343	Lipid	Phospholipid Metabolism	choline	1.0643	0.33271	0.56
1346	Lipid	Phospholipid Metabolism	glycerophosphorylcholine	1.0433	0.40428	0.63437
1355	Lipid	Lysolipid	LPC(14:0/0:0)	0.8154	0.055598	0.2278
1359	Lipid	Lysolipid	LPC(15:0/0:0)	0.88243	0.21096	0.44567
1360	Lipid	Lysolipid	LPC(16:0/0:0)	0.87558	0.18166	0.40909
1361	Lipid	Lysolipid	LPC(0:0/16:0)	0.81054	0.085978	0.27927
1362	Lipid	Lysolipid	LPC(16:1/0:0)	0.92877	0.43809	0.65694
1364	Lipid	Lysolipid	LPC(17:0/0:0)	0.79923	0.21432	0.44567
1366	Lipid	Lysolipid	LPC(18:0/0:0)	0.84702	0.19689	0.42708
1367	Lipid	Lysolipid	LPC(0:0/18:0)	0.78097	0.26593	0.49248
1368	Lipid	Lysolipid	LPC(18:1/0:0)	0.89564	0.25597	0.48405
1370	Lipid	Lysolipid	LPC(0:0/18:1)	0.84199	0.14372	0.36549
1371	Lipid	Lysolipid	LPC(18:2/0:0)	0.81713	0.0087213	0.080694
1372	Lipid	Lysolipid	LPC(0:0/18:2)	0.80163	0.013246	0.102
1373	Lipid	Lysolipid	LPC(18:3/0:0)	0.90885	0.10271	0.30878
1376	Lipid	Lysolipid	LPC(20:2/0:0)	1.0216	0.98605	0.98818
1379	Lipid	Lysolipid	LPC(20:1/0:0)	0.99885	0.65879	0.8064
1381	Lipid	Lysolipid	LPC(20:3/0:0)	0.96325	0.64164	0.7934
1383	Lipid	Lysolipid	LPC(20:4/0:0)	0.90063	0.16061	0.38835
1384	Lipid	Lysolipid	LPC(0:0/20:4)	0.87004	0.083671	0.27734
1385	Lipid	Lysolipid	LPC(20:5/0:0)	1.1216	0.98337	0.98818
1387	Lipid	Lysolipid	LPC(22:5/0:0)	1.0041	0.57332	0.73856
1390	Lipid	Lysolipid	LPC(22:6/0:0)	1.005	0.86053	0.92311
1391	Lipid	Lysolipid	LPC(0:0/22:6/0:0)	0.93585	0.50145	0.69327
1394	Lipid	Lysolipid	LPE(P-16:0)	0.85363	0.032688	0.15553
1396	Lipid	Lysolipid	LPE(P-18.1)	1.0619	0.74598	0.85444
1399	Lipid	Lysolipid	LPE(16:1/0:0)	1.0288	0.51652	0.70544
1400	Lipid	Lysolipid	LPE(0:0/16:0)	1.0001	0.84398	0.91872
1402	Lipid	Lysolipid	LPE(18:0/0:0)	0.97014	0.66204	0.80703
1404	Lipid	Lysolipid	LPE(18:1/0:0)	0.93471	0.4673	0.68331
1405	Lipid	Lysolipid	LPE(0:0/18:1)	1.0062	0.92477	0.96059
1408	Lipid	Lysolipid	LPE(18:2/0:0)	0.86841	0.15492	0.37769
1409	Lipid	Lysolipid	LPE(0:0/18:2)	0.85652	0.11842	0.32815
1412	Lipid	Lysolipid	LPE(20:4/0:0)	1.0538	0.85843	0.92311
1413	Lipid	Lysolipid	LPE(0:0/20:4)	1.0358	0.71773	0.84581
1415	Lipid	Lysolipid	LPE(0:0/22:6)	0.9459	0.63669	0.7925
1416	Lipid	Lysolipid	LPE(20:3/0:0)	1.1639	0.47572	0.68331
1419	Lipid	Lysolipid	LPE(22:6/0:0)	1.1096	0.25912	0.48689
1422	Lipid	Lysolipid	PI(16:0)	1.0133	0.3341	0.56
1425	Lipid	Lysolipid	PI(18:0)	1.03	0.78064	0.8723
1427	Lipid	Lysolipid	PI(18:1)	0.92292	0.59987	0.75303
1433	Lipid	Lysolipid	PI(20:4)	1.0385	0.78762	0.87678
1470	Lipid	Glycerolipid Metabolism	glycerol	1.1526	0.035864	0.16277
1471	Lipid	Glycerolipid Metabolism	glycerol 3-phosphate	1.1981	0.73388	0.8464
1487	Lipid	Monoacylglycerol	1-linoleoylglycerol	1.0173	0.47947	0.68331
1508	Lipid	Sphingolipid Metabolism	palmitoyl sphingomyelin	1.0879	0.22773	0.46492
1509	Lipid	Sphingolipid Metabolism	stearoyl sphingomyelin	1.2396	0.073758	0.26862
1541	Lipid	Sterol	cholesterol	1.0687	0.38043	0.60993
1551	Lipid	Sterol	7-alpha-hydroxy-3-oxo-4-cholestenoate	1.0287	0.34387	0.5699
1585	Lipid	Steroid	pregnenolone sulfate	1.0417	0.50526	0.69327
1593	Lipid	Steroid	21-hydroxypregnenolone disulfate	1.4884	0.26621	0.49248
1606	Lipid	Steroid	5alpha-pregnan-3beta,20alpha-diol monsulfate	0.84043	0.13413	0.34708
1609	Lipid	Steroid	5alpha-pregnan-3beta,20alpha-diol disulfate	0.86749	0.98575	0.98818
1612	Lipid	Steroid	pregnen-diol disulfate	1.5686	0.44022	0.65694
1613	Lipid	Steroid	pregn steroid monosulfate	1.2297	0.84824	0.91996
1622	Lipid	Steroid	cortisol	1.2575	0.053533	0.22395
1627	Lipid	Steroid	cortisone	1.2549	0.016541	0.10382
1632	Lipid	Steroid	dehydroisoandrosterone sulfate	0.93104	0.46956	0.68331
1635	Lipid	Steroid	epiandrosterone sulfate	0.6634	0.035339	0.16277
1638	Lipid	Steroid	androsterone sulfate	0.61068	0.018771	0.1065
1648	Lipid	Steroid	4-androsten-3beta,17beta-diol disulfate	1.7992	0.55896	0.72668
1649	Lipid	Steroid	4-androsten-3beta,17beta-diol disulfate	1.3499	0.35376	0.58084
1663	Lipid	Steroid	5alpha-androstan-3beta,17beta-diol disulfate	0.76852	0.32032	0.54939
1669	Lipid	Steroid	andro steroid monosulfate	2.4178	0.018532	0.1065
1699	Lipid	Primary Bile Acid Metabolism	cholate	0.41931	0.01404	0.102
1700	Lipid	Primary Bile Acid Metabolism	glycocholate	1.6037	0.19199	0.41953
1701	Lipid	Primary Bile Acid Metabolism	taurocholate	2.3267	0.011653	0.09822
1702	Lipid	Primary Bile Acid Metabolism	chenodeoxycholate	0.63739	0.00068552	0.011896
1703	Lipid	Primary Bile Acid Metabolism	glycochenodeoxycholate	0.80217	0.21121	0.44567
1704	Lipid	Primary Bile Acid Metabolism	taurochenodeoxycholate	1.5269	0.56422	0.73002
1710	Lipid	Secondary Bile Acid Metabolism	deoxycholate	0.96671	0.75349	0.85822
1711	Lipid	Secondary Bile Acid Metabolism	glycodeoxycholate	1.1968	0.49884	0.69327
1712	Lipid	Secondary Bile Acid Metabolism	taurodeoxycholate	1.8224	0.20203	0.43502
1717	Lipid	Secondary Bile Acid Metabolism	glycolithocholate sulfate	1.387	0.54612	0.72245
1719	Lipid	Secondary Bile Acid Metabolism	taurolithocholate 3-sulfate	1.9276	0.15475	0.37769
1722	Lipid	Secondary Bile Acid Metabolism	glycoursodeoxycholate	1.1857	0.74727	0.85444
1730	Lipid	Secondary Bile Acid Metabolism	glycohyocholate	2.1965	0.028871	0.13962
1739	Lipid	Secondary Bile Acid Metabolism	glycocholenate sulfate	0.91053	0.12366	0.32865
1740	Lipid	Secondary Bile Acid Metabolism	taurocholenate sulfate	1.1191	0.42364	0.64419
2173	Nucleotide	Purine Metabolism, (Hypo)Xanthine/Inosine containing	hypoxanthine	1.2238	0.075794	0.27267
2174	Nucleotide	Purine Metabolism, (Hypo)Xanthine/Inosine containing	xanthine	1.0377	0.9234	0.96059
2181	Nucleotide	Purine Metabolism, (Hypo)Xanthine/Inosine containing	urate	0.96434	0.49258	0.69268
2182	Nucleotide	Purine Metabolism, (Hypo)Xanthine/Inosine containing	allantoin	0.80392	0.30531	0.5361
2187	Nucleotide	Purine Metabolism, Adenine containing	adenosine 5'-monophosphate	0.85073	0.2496	0.48228
2200	Nucleotide	Purine Metabolism, Adenine containing	N1-methyladenosine	0.99615	0.85757	0.92311
2210	Nucleotide	Purine Metabolism, Adenine containing	N6-carbamoylthreonyladenosine	1.0541	0.30976	0.53752
2259	Nucleotide	Pyrimidine Metabolism, Uracil containing	uridine	1.0721	0.44418	0.65694
2261	Nucleotide	Pyrimidine Metabolism, Uracil containing	pseudouridine	1.0695	0.088914	0.28204
2262	Nucleotide	Pyrimidine Metabolism, Uracil containing	5-methyluridine	0.97867	0.67767	0.82269
2276	Nucleotide	Pyrimidine Metabolism, Uracil containing	beta-alanine	1.018	0.55917	0.72668
2277	Nucleotide	Pyrimidine Metabolism, Uracil containing	N-acetyl-beta-alanine	1.3183	0.017073	0.10493
2310	Cofactors and Vitamins	Nicotinate and Nicotinamide Metabolism	nicotinamide	1.0796	0.43422	0.6569
2329	Cofactors and Vitamins	Nicotinate and Nicotinamide Metabolism	N1-Methyl-2-pyridone-5-carboxamide	1.2231	0.16722	0.39463
2335	Cofactors and Vitamins	Pantothenate and CoA Metabolism	pantothenate	1.4922	0.012127	0.099376
2345	Cofactors and Vitamins	Ascorbate and Aldarate Metabolism	threonate	1.0463	0.55835	0.72668
2346	Cofactors and Vitamins	Ascorbate and Aldarate Metabolism	arabonate	0.90875	0.26711	0.49248
2354	Cofactors and Vitamins	Tocopherol Metabolism	gamma-tocopherol	0.73062	0.15477	0.37769
2357	Cofactors and Vitamins	Tocopherol Metabolism	gamma-CEHC	0.95994	0.71223	0.84556
2382	Cofactors and Vitamins	Hemoglobin and Porphyrin Metabolism	bilirubin (Z,Z)	0.56477	0.00079027	0.012952
2383	Cofactors and Vitamins	Hemoglobin and Porphyrin Metabolism	bilirubin (E,E)	0.70702	0.0051205	0.050979
2385	Cofactors and Vitamins	Hemoglobin and Porphyrin Metabolism	biliverdin	0.74516	0.024731	0.12416
2408	Cofactors and Vitamins	Vitamin B6 Metabolism	pyridoxate	6.9517	0.0011276	0.016632
2410	Xenobiotics	Benzoate Metabolism	hippurate	0.88449	0.079128	0.27462
2416	Xenobiotics	Benzoate Metabolism	4-hydroxyhippurate	0.96129	0.44538	0.65694
2422	Xenobiotics	Benzoate Metabolism	benzoate	0.94205	0.17315	0.39878
2439	Xenobiotics	Benzoate Metabolism	catechol sulfate	0.8424	0.17331	0.39878
2444	Xenobiotics	Benzoate Metabolism	4-methylcatechol sulfate	0.85285	0.42312	0.64419
2455	Xenobiotics	Benzoate Metabolism	4-vinylphenol sulfate	0.63995	0.00016891	0.0045299
2467	Xenobiotics	Xanthine Metabolism	caffeine	0.26479	4.041e-05	0.0019868
2468	Xenobiotics	Xanthine Metabolism	paraxanthine	0.2913	8.1387e-06	0.00080031
2469	Xenobiotics	Xanthine Metabolism	theobromine	0.31122	1.6484e-06	0.00024314
2478	Xenobiotics	Xanthine Metabolism	3-methylxanthine	0.49069	0.00010002	0.0032784
2479	Xenobiotics	Xanthine Metabolism	7-methylxanthine	0.41066	5.3072e-05	0.0022366
2491	Xenobiotics	Food Component/Plant	2-piperidinone	1.2268	0.86412	0.9236
2574	Xenobiotics	Food Component/Plant	1,6-anhydroglucose	1.2815	0.93399	0.96562
2605	Xenobiotics	Food Component/Plant	gluconate	0.84914	0.052655	0.22395
2673	Xenobiotics	Food Component/Plant	erythritol	0.98898	0.60449	0.75561
2695	Xenobiotics	Food Component/Plant	homostachydrine	0.92669	0.083147	0.27734
2747	Xenobiotics	Food Component/Plant	piperine	0.53787	0.063877	0.24472
2757	Xenobiotics	Food Component/Plant	quinate	0.76354	0.24306	0.47802
2778	Xenobiotics	Food Component/Plant	stachydrine	0.66373	0.015904	0.102
3089	Xenobiotics	Chemical	1,2-propanediol	3.2543	0.025851	0.1271
3100	Xenobiotics	Chemical	O-sulfo-L-tyrosine	0.97472	0.49305	0.69268
3133	Xenobiotics	Chemical	2-ethylhexanoate	0.99624	0.22852	0.46492
3137	Xenobiotics	Chemical	2-hydroxyisobutyrate	1.0588	0.49843	0.69327
3159	Xenobiotics	Chemical	dimethyl sulfone	1.439	0.25189	0.48252
3162	Xenobiotics	Chemical	EDTA	1.1348	0.078622	0.27462
3170	Xenobiotics	Chemical	iminodiacetate	1.3288	0.038568	0.17239
