# Supplementary material for: Metabolic Signatures Differentiate Rett Syndrome From Unaffected Siblings
Source: Front Integr Neurosci. 2020 Feb 25;14:7. doi: 10.3389/fnint.2020.00007 (PMC7052375; doi:10.3389/fnint.2020.00007)
Supplement: TABLE S4 — Random Forest Features. [file Table_4.XLSX]

## Sheet: randomforests_sigfeatures
	MeanDecreaseAccuracy
deoxycarnitine	0.0070094
3-4-hydroxyphenyllactate	0.0054176
theobromine	0.0039181
2-aminoadipate	0.0038712
7-methylxanthine	0.0036393
4-vinylphenol sulfate	0.0034046
bilirubin Z,Z	0.0032824
indolelactate	0.0032558
N-acetylcarnosine	0.0031467
creatinine	0.0028245
bilirubin E,E	0.0027876
chenodeoxycholate	0.0025541
alpha-ketobutyrate	0.0024889
aspartate	0.0024713
paraxanthine	0.0023513
3-methylxanthine	0.0021867
phenyllactate	0.0021818
2-hydroxystearate	0.0021796
2-aminooctanoate	0.00212
caffeine	0.0021081
N-acetylglycine	0.0019655
creatine	0.0019417
histidine	0.0016072
2-hydroxyoctanoate	0.0015602
pyridoxate	0.001529
CMPF	0.0014924
cystine	0.001358
stachydrine	0.001344
iminodiacetate	0.0013368
2-hydroxypalmitate	0.0012404
cysteine	0.0012312
1,5-anhydroglucitol	0.0012148
mannose	0.0011902
allantoin	0.0011859
taurocholate	0.0011645
5alpha-pregnan-3beta,20alpha-diol monsulfate	0.0011559
2-aminoheptanoate	0.0011506
sucrose	0.0011231
caprate	0.0010923
21-hydroxypregnenolone disulfate	0.0010578
tryptophan betaine	0.0009614
glucose	0.00091154
dimethylglycine	0.00086784
dimethyl sulfone	0.00086501
LPEP-160	0.00083236
4-androsten-3beta,17beta-diol disulfate.1	0.00079697
pro-hydroxy-pro	0.00079396
taurodeoxycholate	0.00079154
gamma-CEHC	0.00078851
gamma-glutamylvaline	0.00076628
2-hydroxyisobutyrate	0.00075784
serine	0.00075496
homostachydrine	0.00075233
cortisone	0.00074194
2-hydroxydecanoate	0.00073426
indolepropionate	0.00073339
gamma-glutamylleucine	0.00069646
methyl ester palmitate	0.00068074
LPE00/182	0.00066687
1,2-propanediol	0.00064516
erythritol	0.00063316
arginine	0.00063168
serotonin 5HT	0.0006315
phenylacetylglutamine	0.00060352
threonine	0.00058479
carnitine	0.00057542
4-methyl-2-oxopentanoate	0.00055799
LPC183/00	0.00053793
glycolithocholate sulfate	0.00053096
3-indoxyl sulfate	0.00051432
3-hydroxyoctanoate	0.000513
margarate	0.00049362
stearoyl sphingomyelin	0.00048821
LPE204/00	0.00048618
andro steroid monosulfate	0.00048292
palmitate	0.00048242
4-hydroxyphenylpyruvate	0.00047615
LPC170/00	0.00047385
17-methylstearate	0.00047216
N-delta-acetylornithine	0.00046001
palmitoleate	0.00043217
LPE226/00	0.00042595
gamma-tocopherol	0.00041029
cholate	0.00040544
LPE161/00	0.00038983
pantothenate	0.00038702
gluconate	0.00037631
urate	0.00037145
glycerophosphorylcholine	0.0003608
leucine	0.00033746
docosapentaenoate	0.00033319
glycodeoxycholate	0.00032955
fructose	0.00032468
3-hydroxy-2-ethylpropionate	0.00031828
2-aminobutyrate	0.00031375
taurolithocholate 3-sulfate	0.00031327
LPEP-18.1	0.0003125
1-linoleoylglycerol	0.00031049
biliverdin	0.00030804
13-HODE	0.00030487
sarcosine	0.00030402
beta-hydroxyisovalerate	0.00030342
pyruvate	0.00029246
arabitol	0.00028745
10-undecenoate	0.00028524
glycoursodeoxycholate	0.00028002
choline	0.00027205
docosahexaenoate	0.00026711
cortisol	0.00025947
phenylalanine	0.00025443
uridine	0.00024541
arachidonate	0.0002444
N6-acetyllysine	0.00024148
octanoylcarnitine	0.0002408
azelate	0.00023718
trans-urocanate	0.00023664
linolenate	0.00023473
glycohyocholate	0.00022844
nicotinamide	0.00022436
mannitol	0.0002236
3-methyl-2-oxobutyrate	0.00021991
N-acetyl-beta-alanine	0.00021959
arabinose	0.00021805
glycerol 3-phosphate	0.00021716
LPC204/00	0.00021385
ornithine	0.00021336
cholesterol	0.00021111
sorbitol	0.00020169
2-methylbutyrylcarnitine	0.00020025
myristate	0.00019242
dihomo-linoleate	0.00019217
acetylcarnitine	0.0001901
glycerol	0.00018755
LPC140/00	0.00018731
4-hydroxyhippurate	0.00017707
palmitoylcarnitine	0.00017598
LPE182/00	0.00016903
gamma-glutamylmethionine	0.00016388
pentadecanoate	0.00016
3-hydroxybutyrate	0.00015846
acisoga	0.00015844
5-methyluridine	0.00015143
LPE180/00	0.00014286
betaine	0.00013793
deoxycholate	0.00013504
isovalerylcarnitine	0.00013307
glutamine	0.00013224
S-methylcysteine	0.00012754
2-ethylhexanoate	0.00011613
kynurenine	0.00011468
acetoacetate	0.0001114
4-androsten-3beta,17beta-diol disulfate	0.00010977
isoleucine	0.00010073
3-phosphoglycerate	8.17e-05
arabonate	8.1e-05
7-alpha-hydroxy-3-oxo-4-cholestenoate	8.03e-05
2-piperidinone	7.69e-05
LPC205/00	7.41e-05
docosapentaenoate all cis	6.94e-05
3-methoxytyrosine	6.82e-05
catechol sulfate	6.6e-05
LPC225/00	6.56e-05
hexadecanedioate	5.76e-05
gamma-glutamylisoleucine	5.5e-05
LPE00/181	5.12e-05
LPC201/00	5.11e-05
eicosenoate	3.56e-05
LPE203/00	3.14e-05
stearidonate	2.93e-05
C-glycosyltryptophan	2.76e-05
proline	2.08e-05
myristoleate	1.17e-05
LPC181/00	2.85e-06
laurylcarnitine	2.7e-07
lysine	-5.72e-07
erythronate	-2.92e-06
laurate	-3.28e-06
2-hydroxybutyrate	-4.02e-06
cis-vaccenate	-5.72e-06
3-hydroxypropanoate	-6.01e-06
hypoxanthine	-8.3e-06
glycocholenate sulfate	-8.96e-06
PI180	-1.22e-05
xylonate	-1.95e-05
5-dodecenoate	-3.15e-05
1,6-anhydroglucose	-3.41e-05
glycocholate	-3.79e-05
taurochenodeoxycholate	-3.88e-05
hexanoylcarnitine	-5.18e-05
N-methyl proline	-5.29e-05
succinylcarnitine	-5.31e-05
N-acetylserine	-5.48e-05
urea	-5.48e-05
tryptophan	-6.09e-05
androsterone sulfate	-6.11e-05
dimethylarginine	-6.85e-05
phosphate	-6.86e-05
threitol	-8.18e-05
citrulline	-8.7e-05
LPC202/00	-9.01e-05
epiandrosterone sulfate	-9.58e-05
3-methylhistidine	-9.88e-05
2-hydroxyglutarate	-0.00010494
pregnen-diol disulfate	-0.00011172
3-methyl-2-oxovalerate	-0.00011406
N1-methyladenosine	-0.00012002
nonadecanoate	-0.00012685
PI204	-0.00013594
PI160	-0.00014316
dehydroisoandrosterone sulfate	-0.00014343
15-methylpalmitate	-0.0001455
glutamate	-0.00014577
p-cresol sulfate	-0.00015143
palmitoyl sphingomyelin	-0.00015535
quinate	-0.00015663
hippurate	-0.00015747
alpha-ketoglutarate	-0.000158
5alpha-pregnan-3beta,20alpha-diol disulfate	-0.00015895
pelargonate	-0.00016333
pregn steroid monosulfate	-0.0001642
10-nonadecenoate	-0.00016696
pyroglutamine	-0.00016721
oleate	-0.00017091
indoleacetate	-0.000171
LPC161/00	-0.00017874
malate	-0.00020514
N-acetylalanine	-0.00020874
adenosine 5'-monophosphate	-0.00021213
glycerate	-0.00021327
phenol sulfate	-0.00022313
N6-carbamoylthreonyladenosine	-0.00022507
N-formylmethionine	-0.00023148
LPC00/181	-0.00023427
pseudouridine	-0.0002419
O-sulfo-L-tyrosine	-0.00024288
propionylcarnitine	-0.00026049
LPC160/00	-0.00026644
alanine	-0.00026925
caprylate	-0.00027055
alpha-hydroxyisovalerate	-0.00027106
xanthine	-0.00027307
gamma-glutamylphenylalanine	-0.00028571
butyrylcarnitine	-0.00029672
taurocholenate sulfate	-0.00030067
glycochenodeoxycholate	-0.00030434
LPE181/00	-0.00030619
citrate	-0.00031187
isobutyrylcarnitine	-0.00031315
erythrulose	-0.0003151
LPC00/182	-0.00031735
LPE00/160	-0.00031871
asparagine	-0.00031877
valine	-0.00032184
benzoate	-0.00032717
LPE00/204	-0.00033894
decanoylcarnitine	-0.00039385
trans-4-hydroxyproline	-0.0003997
cysteine-glutathione disulfide	-0.00040155
PI181	-0.00040451
LPC00/226/00	-0.0004106
LPC00/180	-0.00042663
stearate	-0.00047056
gamma-glutamyltyrosine	-0.00047622
methionine	-0.00048548
pipecolate	-0.00051667
LPE00/226	-0.00052912
tyrosine	-0.00053313
3-hydroxyisobutyrate	-0.00054253
eicosapentaenoate	-0.00056276
piperine	-0.00056811
docosadienoate	-0.00058147
LPC203/00	-0.00058801
LPC180/00	-0.0005951
EDTA	-0.00061444
linoleate	-0.00063052
4-methylcatechol sulfate	-0.00070157
beta-alanine	-0.00070801
xylose	-0.00070951
glycine	-0.00071332
caproate	-0.00071416
octadecanedioate	-0.00072569
5-oxoproline	-0.00073491
pregnenolone sulfate	-0.00074739
LPC00/204	-0.00080199
lactate	-0.00081701
myo-inositol	-0.00085516
LPC00/160	-0.00085568
LPC182/00	-0.00087479
5alpha-androstan-3beta,17beta-diol disulfate	-0.00090348
dihomo-linolenate	-0.00095119
10-heptadecenoate	-0.00095721
LPC150/00	-0.00096819
LPC226/00	-0.0010716
threonate	-0.0011237
N1-Methyl-2-pyridone-5-carboxamide	-0.0016221
