# Supplementary material for: Metabolic Signatures Differentiate Rett Syndrome From Unaffected Siblings
Source: Front Integr Neurosci. 2020 Feb 25;14:7. doi: 10.3389/fnint.2020.00007 (PMC7052375; doi:10.3389/fnint.2020.00007)
Supplement: TABLE S5 — Biomarker ROC results. [file Table_5.XLSX]

## Sheet: metaboanalyst_roc_univ
	AUC	Pval	FC	clusters
3-4-hydroxyphenyllactate/creatine	0.875199	9.78009e-09	-10.1439	5
3-4-hydroxyphenyllactate/dimethylglycine	0.866455	1.82135e-08	-9.8736	5
creatinine/mannose	0.861685	1.05824e-08	-9.5866	5
mannose/N-acetylcarnosine	0.856121	1.40562e-08	9.40354	2
deoxycarnitine	0.854531	8.53381e-05	-9.25971	5
2-aminoadipate/paraxanthine	0.851351	3.43233e-08	11.4488	4
creatine/theobromine	0.851351	5.28788e-08	9.69085	4
pyruvate/theobromine	0.849762	1.14923e-07	12.1016	4
taurocholate/theobromine	0.849762	3.90102e-08	11.7043	4
3-4-hydroxyphenyllactate/3-methoxytyrosine	0.848967	9.55197e-08	-8.86864	5
mannose/paraxanthine	0.847377	7.21508e-08	10.8232	4
2-aminoadipate/theobromine	0.845787	1.81376e-08	9.85109	4
alpha-ketobutyrate/theobromine	0.844992	1.1833e-07	11.5345	4
paraxanthine/pyridoxate	0.844992	4.71459e-08	-10.6402	1
creatinine/N-acetylglycine	0.843402	7.70772e-08	-10.251	5
mannose/theobromine	0.842607	6.76613e-08	10.2536	4
alpha-hydroxyisovalerate/creatine	0.841017	1.20481e-07	-7.56108	5
N-acetylcarnosine/N-acetylglycine	0.838633	1.315e-07	-9.58102	5
creatine/paraxanthine	0.833068	1.26336e-07	9.99948	4
3-4-hydroxyphenyllactate	0.829094	4.07003e-07	-8.34219	5
2-aminoadipate/7-methylxanthine	0.822734	7.93133e-08	9.22419	4
creatinine	0.819555	1.25855e-06	-7.34882	5
N-acetylcarnosine	0.812401	7.22757e-06	-8.41764	5
theobromine	0.811606	1.33441e-06	-10.0747	1
paraxanthine	0.786169	5.8908e-06	-8.77039	1
7-methylxanthine	0.785771	3.09909e-05	-7.96693	1
2-aminooctanoate	0.782194	8.18798e-05	-7.66579	5
caffeine	0.780604	3.30966e-05	-9.1313	1
4-vinylphenol sulfate	0.772655	0.000131668	-7.45223	1
indolelactate	0.77027	3.21867e-05	-7.39337	5
bilirubin Z,Z	0.764706	0.000399663	-6.83957	5
2-hydroxyoctanoate	0.759936	9.67948e-05	-5.33781	5
3-methylxanthine	0.759539	4.35121e-05	-6.73578	1
tryptophan betaine	0.745231	7.88572e-05	-7.64936	1
bilirubin E,E	0.742448	0.00256143	-7.51919	5
chenodeoxycholate	0.738474	0.000283148	-7.04996	5
phenyllactate	0.737679	0.000582664	-6.09267	5
histidine	0.735294	0.000939159	-5.64674	5
2-aminoadipate	0.728935	0.00428124	6.83639	5
alpha-hydroxyisovalerate	0.717011	0.000597177	-5.40019	5
1,5-anhydroglucitol	0.712242	0.00491236	-4.71502	5
N-acetylglycine	0.709062	0.0020432	5.67389	2
indolepropionate	0.709062	0.00309275	-5.7065	5
2-aminoheptanoate	0.702703	0.00621643	-2.2213	5
biliverdin	0.701113	0.0128765	-5.53352	5
pyridoxate	0.699523	0.0019747	6.49465	5
kynurenine	0.697933	0.00316873	-4.27867	5
creatine	0.691574	0.000858263	4.48866	5
LPEP-160	0.690779	0.0117158	-5.60518	5
mannose	0.687599	0.00446091	3.8763	5
arginine	0.686804	0.00609376	-4.61655	5
LPC182/00	0.68601	0.00236575	-4.81248	5
2-hydroxydecanoate	0.682035	0.00188132	-3.58304	5
citrulline	0.68124	0.0771195	-5.06562	5
4-methyl-2-oxopentanoate	0.678855	0.00548418	-4.00638	5
N-methyl proline	0.675278	0.0118442	-5.62034	1
LPC00/182	0.672099	0.00560014	-4.13889	5
acisoga	0.670111	0.0226916	4.64601	5
andro steroid monosulfate	0.668521	0.0171829	6.3959	3
stachydrine	0.666932	0.0153368	-4.30567	1
dimethylglycine	0.665739	0.0215423	3.52152	5
phenylalanine	0.665342	0.0134657	-3.74387	5
aspartate	0.664547	0.0298953	4.69217	5
LPC140/00	0.663752	0.0263364	-4.23022	5
cystine	0.661367	0.0884811	4.63086	5
alpha-ketobutyrate	0.660572	0.0448006	5.1507	2
androsterone sulfate	0.660572	0.0188604	-3.95007	3
cysteine-glutathione disulfide	0.658983	0.0115217	-2.24094	5
glycerophosphorylcholine	0.658983	0.266517	-4.45115	5
cholate	0.658188	0.0085459	-3.59217	5
phenylacetylglutamine	0.658188	0.0339046	4.68509	5
sucrose	0.657393	0.0361919	-4.18108	5
2-hydroxystearate	0.655008	0.0378818	2.7713	5
palmitoylcarnitine	0.654213	0.0479852	-4.4981	5
LPC00/204	0.653816	0.029943	-3.45159	5
N-formylmethionine	0.652623	0.0154228	-2.36714	5
leucine	0.651828	0.03887	-2.97141	5
iminodiacetate	0.650238	0.0858386	4.43492	5
LPC00/160	0.649444	0.0447434	-4.08374	5
catechol sulfate	0.649046	0.100814	-4.71623	5
pyruvate	0.646264	0.0421986	4.07434	5
taurocholate	0.646264	0.0183921	5.03334	5
epiandrosterone sulfate	0.645469	0.0359024	-4.28809	3
citrate	0.643879	0.020288	-2.5686	5
glutamate	0.643879	0.0313918	4.46226	5
serine	0.6407	0.112179	4.47258	5
LPC183/00	0.639905	0.0566247	-3.16653	5
trans-4-hydroxyproline	0.636725	0.0304533	-3.13425	5
pantothenate	0.636725	0.0249174	4.34987	5
2-hydroxypalmitate	0.635135	0.0325013	3.17678	5
cortisone	0.635135	0.0348156	2.54854	5
tyrosine	0.633545	0.0865144	-1.7432	5
fructose	0.63275	0.0815005	-3.04676	5
2-hydroxybutyrate	0.631955	0.0327708	3.51343	2
cortisol	0.631955	0.0826616	3.38805	5
glycohyocholate	0.631955	0.0408662	4.04797	5
methionine	0.631955	0.0723725	-3.45562	5
glycine	0.631161	0.148852	3.74125	5
ornithine	0.631161	0.0886926	3.31726	5
glycocholenate sulfate	0.630366	0.0567254	-4.8739	5
gluconate	0.629571	0.0254104	-2.40322	5
sarcosine	0.628776	0.125866	3.91809	5
LPC204/00	0.628776	0.0739715	-2.46928	5
hippurate	0.628776	0.0583168	-3.88381	1
N-acetyl-beta-alanine	0.628378	0.0461067	2.86125	5
piperine	0.626789	0.0456426	-2.4964	1
3-hydroxybutyrate	0.625596	0.125428	4.68031	2
cysteine	0.625596	0.218392	4.13787	5
hypoxanthine	0.624404	0.14884	3.67444	5
taurolithocholate 3-sulfate	0.622814	0.177207	4.94212	5
LPE00/182	0.621622	0.0664366	-1.90978	5
adenosine 5'-monophosphate	0.621622	0.157402	-2.79472	5
glycochenodeoxycholate	0.621622	0.149262	-4.30659	5
LPC160/00	0.620827	0.0967988	-3.9078	5
acetoacetate	0.620032	0.173348	4.10949	2
1,2-propanediol	0.619634	0.0329533	2.8279	5
dihomo-linoleate	0.619237	0.0581742	3.34903	2
LPC180/00	0.619237	0.113283	-3.69707	5
LPC00/181	0.617647	0.089711	-3.227	5
docosadienoate	0.61725	0.167612	4.01146	2
PI160	0.616057	0.254728	-2.85639	5
allantoin	0.616057	0.224916	-3.14377	5
butyrylcarnitine	0.615262	0.0650836	3.25872	5
10-undecenoate	0.61407	0.121316	-2.87611	2
octadecanedioate	0.613275	0.222009	-2.49365	2
gamma-tocopherol	0.612878	0.0985076	-3.27153	5
LPE182/00	0.612083	0.0915441	-0.317525	5
hexadecanedioate	0.612083	0.147913	-3.28477	2
EDTA	0.612083	0.222591	2.4195	5
trans-urocanate	0.612083	0.220871	3.3065	5
3-methoxytyrosine	0.611685	0.0564893	2.02267	5
pyroglutamine	0.611288	0.198977	-3.29742	5
betaine	0.610095	0.107803	-2.67587	5
LPC170/00	0.609698	0.13185	-2.91757	5
acetylcarnitine	0.608108	0.312865	2.4522	2
5alpha-pregnan-3beta,20alpha-diol monsulfate	0.607313	0.0904273	-3.51671	3
asparagine	0.607313	0.0732287	-2.78834	5
proline	0.607313	0.074268	-2.28822	5
LPC181/00	0.606916	0.155165	-3.41237	5
tryptophan	0.606518	0.141469	-1.91241	5
benzoate	0.604134	0.0376212	-1.21303	5
phenol sulfate	0.600954	0.422325	-2.53332	5
laurate	0.600159	0.0759241	-1.32978	2
CMPF	0.599364	0.150044	-1.10658	1
dihomo-linolenate	0.599364	0.071703	2.73005	2
alpha-ketoglutarate	0.596582	0.159232	1.66785	5
pro-hydroxy-pro	0.5938	0.222928	-2.24721	5
valine	0.5938	0.157752	-2.64318	5
5alpha-androstan-3beta,17beta-diol disulfate	0.593005	0.256948	-3.92829	3
LPC00/226/00	0.59221	0.326039	-2.88241	5
gamma-glutamylleucine	0.591415	0.215269	-3.24477	5
3-indoxyl sulfate	0.589825	0.235011	3.00831	5
hexanoylcarnitine	0.589825	0.212121	2.13559	2
homostachydrine	0.589825	0.0553557	-2.02904	5
S-methylcysteine	0.589825	0.223993	2.63315	5
taurodeoxycholate	0.589428	0.231279	3.57404	5
2-methylbutyrylcarnitine	0.58903	0.093738	-2.35249	5
gamma-glutamyltyrosine	0.58903	0.260814	-2.01514	5
gamma-glutamylphenylalanine	0.588235	0.149363	-2.48327	5
LPC00/180	0.587838	0.166224	-3.03785	5
N1-Methyl-2-pyridone-5-carboxamide	0.587838	0.305554	2.81946	5
LPC150/00	0.58744	0.124113	-1.56939	5
N-delta-acetylornithine	0.58744	0.534231	-3.26575	5
stearoyl sphingomyelin	0.58744	0.176533	1.38127	5
2-ethylhexanoate	0.585056	0.149135	-1.77589	5
3-hydroxyoctanoate	0.584658	0.166007	-1.30986	2
3-methylhistidine	0.584261	0.209881	-2.68377	1
laurylcarnitine	0.583466	0.246595	-2.29988	2
propionylcarnitine	0.583466	0.315395	1.46898	5
oleate	0.582671	0.216378	1.8272	2
azelate	0.582273	0.208395	-1.40052	5
dimethylarginine	0.581876	0.218251	-1.53007	5
threonine	0.581081	0.045221	-2.01404	5
glycerol	0.580286	0.150296	0.658365	2
isoleucine	0.580286	0.223944	-1.79173	5
isovalerylcarnitine	0.580286	0.234106	-1.59732	5
taurocholenate sulfate	0.579889	0.563099	3.56504	5
eicosapentaenoate	0.579491	0.248724	2.6256	2
margarate	0.578696	0.255568	2.16747	2
urate	0.578696	0.186757	-2.18645	5
LPE180/00	0.577901	0.345063	-0.460111	5
3-hydroxypropanoate	0.577107	0.471785	3.38863	5
LPC225/00	0.575914	0.396569	-1.51257	5
p-cresol sulfate	0.575914	0.52509	2.46293	5
alanine	0.575517	0.605483	2.69616	5
linolenate	0.574722	0.260102	2.24289	2
LPE00/204	0.573927	0.442727	-2.88079	5
O-sulfo-L-tyrosine	0.573132	0.206879	-1.46408	5
dimethyl sulfone	0.572337	0.365833	1.73121	5
malate	0.572337	0.395652	-1.70699	5
eicosenoate	0.570747	0.503371	1.18054	2
arabonate	0.569952	0.169891	-0.192196	5
3-methyl-2-oxovalerate	0.569555	0.0778993	-1.22419	5
LPE181/00	0.569157	0.305167	-1.30425	5
carnitine	0.568362	0.188711	-2.34999	5
gamma-glutamylisoleucine	0.568362	0.596365	-2.71789	5
LPC161/00	0.567568	0.256842	-1.16204	5
N6-acetyllysine	0.566773	0.199487	-1.73498	5
1-linoleoylglycerol	0.565183	0.367206	-3.06428	5
4-androsten-3beta,17beta-diol disulfate.1	0.564785	0.439602	1.02553	3
5-methyluridine	0.56399	0.316735	-1.20152	5
PI204	0.562798	0.520743	-1.67765	5
LPC203/00	0.561606	0.465272	-1.81142	5
21-hydroxypregnenolone disulfate	0.561208	0.338667	0.805506	3
isobutyrylcarnitine	0.561208	0.484911	2.26134	5
docosahexaenoate	0.560413	0.389607	1.84881	2
N-acetylserine	0.560413	0.553098	-0.612408	5
N1-methyladenosine	0.560413	0.353041	-2.25025	5
pregnenolone sulfate	0.560413	0.379346	-1.62471	3
quinate	0.560413	0.200472	-2.20556	5
PI181	0.560016	0.43412	-1.05751	5
4-hydroxyhippurate	0.560016	0.333951	-0.673252	5
palmitate	0.560016	0.582359	-1.65828	5
4-hydroxyphenylpyruvate	0.558029	0.662094	-1.4229	5
deoxycholate	0.558029	0.600739	-1.4552	5
xylose	0.557631	0.40951	1.26781	5
caprate	0.557234	0.150986	-0.407802	2
4-methylcatechol sulfate	0.556041	0.30773	-0.552123	5
erythrulose	0.554054	0.365821	0.496089	5
beta-hydroxyisovalerate	0.553259	0.444444	-1.02065	5
gamma-glutamylmethionine	0.553259	0.517424	-1.60052	5
LPEP-18.1	0.552464	0.519485	-1.05905	5
C-glycosyltryptophan	0.552464	0.29699	1.10383	5
erythritol	0.552464	0.325382	-0.448818	5
docosapentaenoate all cis	0.551669	0.450097	1.27105	2
pseudouridine	0.551669	0.585715	1.16009	5
indoleacetate	0.550874	0.50961	0.185682	5
lactate	0.550874	0.704777	-0.610746	5
dehydroisoandrosterone sulfate	0.550079	0.477902	-0.7875	3
glycodeoxycholate	0.549285	0.594436	1.35205	5
palmitoyl sphingomyelin	0.549285	0.553686	2.02685	5
beta-alanine	0.548887	0.691078	-0.419707	5
glutamine	0.54849	0.393222	-1.54782	5
LPC201/00	0.548092	0.504612	0.217931	5
2-hydroxyisobutyrate	0.548092	0.812427	0.187266	5
3-methyl-2-oxobutyrate	0.547695	0.430145	-0.73538	5
threonate	0.547297	0.80084	1.51359	5
cis-vaccenate	0.546502	0.51908	0.432219	2
13-HODE	0.546105	0.422521	-2.00135	2
5-dodecenoate	0.546105	0.608747	-1.39479	2
arabinose	0.546105	0.554572	1.24009	5
glycocholate	0.546105	0.264382	0.292263	5
LPE226/00	0.54531	0.475209	0.767189	5
glycolithocholate sulfate	0.54531	0.632897	1.41484	5
LPE00/226	0.544515	0.483485	-0.522777	5
pregnen-diol disulfate	0.544515	0.532189	0.960074	3
stearidonate	0.544515	0.59147	1.97948	2
PI180	0.54372	0.599928	-2.97655	5
gamma-CEHC	0.542528	0.555238	0.222651	5
gamma-glutamylvaline	0.54213	0.335934	0.369471	5
lysine	0.54213	0.426081	1.88053	5
LPC205/00	0.541335	0.816802	-1.45721	5
LPC202/00	0.540541	0.81943	-2.04316	5
LPC226/00	0.539746	0.608295	-0.768897	5
palmitoleate	0.539348	0.524253	0.352575	2
10-heptadecenoate	0.538951	0.445781	0.942522	2
10-nonadecenoate	0.538951	0.375753	0.816526	2
glucose	0.538951	0.37014	0.851259	5
mannitol	0.538951	0.60831	1.33379	5
N-acetylalanine	0.538951	0.514582	-0.615519	5
2-aminobutyrate	0.538156	0.543791	0.064641	5
arabitol	0.538156	0.567146	0.82297	5
LPE161/00	0.536566	0.847469	1.29953	5
15-methylpalmitate	0.536566	0.844452	-1.52944	2
pregn steroid monosulfate	0.536566	0.700073	-2.19482	3
4-androsten-3beta,17beta-diol disulfate	0.535771	0.583081	1.64416	3
linoleate	0.535771	0.640468	0.777656	2
pipecolate	0.535374	0.823596	-0.587116	5
3-phosphoglycerate	0.534976	0.923167	-1.3431	5
myristate	0.533386	0.607613	-1.31676	2
LPE204/00	0.531797	0.785633	-0.71719	5
pelargonate	0.531399	0.541726	-0.220212	5
docosapentaenoate	0.531002	0.383213	0.173121	2
phosphate	0.531002	0.610823	0.533955	5
xylonate	0.530604	0.787289	0.790339	5
5-oxoproline	0.529412	0.719626	-0.972257	5
2-hydroxyglutarate	0.529014	0.678084	-0.437041	5
glycerate	0.528219	0.873895	0.44836	5
serotonin 5HT	0.525437	0.642059	0.609558	2
arachidonate	0.523052	0.480628	-0.0794093	2
glycerol 3-phosphate	0.522258	0.983607	0.454359	5
1,6-anhydroglucose	0.52186	0.961802	-0.315817	5
17-methylstearate	0.52186	0.642287	-0.447833	2
decanoylcarnitine	0.521463	0.643964	0.363725	2
3-hydroxy-2-ethylpropionate	0.52027	0.552248	-0.284844	5
LPE203/00	0.518283	0.702993	-0.668339	5
xanthine	0.518283	0.713592	-0.286622	2
7-alpha-hydroxy-3-oxo-4-cholestenoate	0.517488	0.719872	-0.431517	5
stearate	0.517488	0.750189	-0.163104	2
pentadecanoate	0.515898	0.90998	-1.45158	2
uridine	0.515898	0.833506	0.720354	5
3-hydroxyisobutyrate	0.512719	0.936197	-0.0608403	5
myristoleate	0.511924	0.917241	0.0899751	2
nonadecanoate	0.511924	0.642164	0.648821	2
urea	0.511924	0.555757	-0.779894	5
caproate	0.511129	0.662204	1.05899	5
succinylcarnitine	0.510334	0.739837	0.708704	5
choline	0.509539	0.805546	-0.0897082	5
2-piperidinone	0.508744	0.954909	0.467211	5
N6-carbamoylthreonyladenosine	0.507949	0.737016	-0.463729	5
sorbitol	0.507154	0.902751	0.59371	5
nicotinamide	0.505564	0.662514	0.49093	5
myo-inositol	0.504769	0.924909	-0.240004	5
octanoylcarnitine	0.504769	0.935384	0.137307	2
taurochenodeoxycholate	0.504372	0.669183	-1.3544	5
LPE00/181	0.502385	0.728148	1.19175	5
5alpha-pregnan-3beta,20alpha-diol disulfate	0.502385	0.839475	-0.260034	3
threitol	0.50159	0.702122	-0.993033	5
erythronate	0.501192	0.941893	1.43529	5
glycoursodeoxycholate	0.500795	0.878163	-0.679116	5
methyl ester palmitate	0.500795	0.81178	0.0102695	2
cholesterol	0.500795	0.875424	0.582856	5
LPE00/160	0.500397	0.918932	2.06676	5
caprylate	0.5	0.225747	-1.15239	5
