# Supplementary material for: Metabolic Signatures Differentiate Rett Syndrome From Unaffected Siblings
Source: Front Integr Neurosci. 2020 Feb 25;14:7. doi: 10.3389/fnint.2020.00007 (PMC7052375; doi:10.3389/fnint.2020.00007)
Supplement: TABLE S6 — KEGG Over-representation analysis results. [file Table_6.XLSX]

## Sheet: pathway_results
	Total	Expected	Hits	Raw p	-LOG(p)	Holm adjust	FDR	Impact	-LOG(p)
Glycine, serine and threonine metabolism	48	1.356	9	4.6768e-06	12.273	0.00037414	0.00037414	0.40842	12.273
Caffeine metabolism	21	0.59327	5	0.00022232	8.4114	0.017563	0.0088928	0.56725	8.4114
Cysteine and methionine metabolism	56	1.5821	7	0.00081172	7.1164	0.063314	0.019042	0.1682	7.1164
Aminoacyl-tRNA biosynthesis	75	2.1188	8	0.00099822	6.9095	0.076863	0.019042	0.16902	6.9095
Arginine and proline metabolism	77	2.1753	8	0.0011901	6.7337	0.090449	0.019042	0.27756	6.7337
Alanine, aspartate and glutamate metabolism	24	0.67802	4	0.004042	5.511	0.30315	0.048454	0.4416	5.511
Nitrogen metabolism	39	1.1018	5	0.0042397	5.4633	0.31374	0.048454	0.001	5.4633
Pantothenate and CoA biosynthesis	27	0.76278	4	0.0062634	5.073	0.45723	0.062634	0.18014	5.073
Cyanoamino acid metabolism	16	0.45201	3	0.0092794	4.68	0.66812	0.082483	0	4.68
Taurine and hypotaurine metabolism	20	0.56502	3	0.017427	4.0497	1	0.12674	0.02158	4.0497
Citrate cycle (TCA cycle)	20	0.56502	3	0.017427	4.0497	1	0.12674	0.23928	4.0497
D-Arginine and D-ornithine metabolism	8	0.22601	2	0.019729	3.9257	1	0.13153	0.5	3.9257
Butanoate metabolism	40	1.13	4	0.024782	3.6976	1	0.1525	0.08996	3.6976
Galactose metabolism	41	1.1583	4	0.02689	3.616	1	0.15366	0.01992	3.616
Histidine metabolism	44	1.243	4	0.033847	3.3859	1	0.17069	0.14039	3.3859
Phenylalanine metabolism	45	1.2713	4	0.036379	3.3138	1	0.17069	0.15056	3.3138
D-Glutamine and D-glutamate metabolism	11	0.31076	2	0.036694	3.3051	1	0.17069	0.1123	3.3051
Valine, leucine and isoleucine biosynthesis	27	0.76278	3	0.038867	3.2476	1	0.17069	0.08109	3.2476
Primary bile acid biosynthesis	47	1.3278	4	0.041765	3.1757	1	0.17069	0.01722	3.1757
beta-Alanine metabolism	28	0.79103	3	0.042673	3.1542	1	0.17069	0	3.1542
Glyoxylate and dicarboxylate metabolism	50	1.4125	4	0.050652	2.9828	1	0.19296	0.00326	2.9828
Lysine biosynthesis	32	0.90403	3	0.059677	2.8188	1	0.19892	0.06769	2.8188
Pentose phosphate pathway	32	0.90403	3	0.059677	2.8188	1	0.19892	0.08639	2.8188
Vitamin B6 metabolism	32	0.90403	3	0.059677	2.8188	1	0.19892	0.09872	2.8188
Sulfur metabolism	18	0.50852	2	0.089994	2.408	1	0.27746	0.03307	2.408
Glutathione metabolism	38	1.0735	3	0.090173	2.406	1	0.27746	0.01095	2.406
Lysine degradation	47	1.3278	3	0.14541	1.9282	1	0.41702	0.02118	1.9282
Thiamine metabolism	24	0.67802	2	0.14596	1.9245	1	0.41702	0	1.9245
Sphingolipid metabolism	25	0.70627	2	0.15588	1.8587	1	0.42168	0.00954	1.8587
Synthesis and degradation of ketone bodies	6	0.16951	1	0.15813	1.8443	1	0.42168	0	1.8443
Glycolysis or Gluconeogenesis	31	0.87578	2	0.21761	1.525	1	0.55307	0.0953	1.525
Pyruvate metabolism	32	0.90403	2	0.22814	1.4778	1	0.55307	0.18951	1.4778
Glycerolipid metabolism	32	0.90403	2	0.22814	1.4778	1	0.55307	0.2283	1.4778
Methane metabolism	34	0.96053	2	0.2493	1.3891	1	0.5866	0.01751	1.3891
Propanoate metabolism	35	0.98878	2	0.25991	1.3474	1	0.59409	0.02893	1.3474
Glycerophospholipid metabolism	39	1.1018	2	0.30236	1.1961	1	0.6719	0.1037	1.1961
Porphyrin and chlorophyll metabolism	104	2.9381	4	0.33819	1.0841	1	0.72785	0.02945	1.0841
Linoleic acid metabolism	15	0.42376	1	0.35023	1.0492	1	0.72785	0	1.0492
Nicotinate and nicotinamide metabolism	44	1.243	2	0.35482	1.0361	1	0.72785	0	1.0361
Ascorbate and aldarate metabolism	45	1.2713	2	0.36518	1.0074	1	0.73035	0.01617	1.0074
Starch and sucrose metabolism	50	1.4125	2	0.41593	0.87724	1	0.81157	0.0765	0.87724
Phenylalanine, tyrosine and tryptophan biosynthesis	27	0.76278	1	0.54069	0.61491	1	1	0.00062	0.61491
alpha-Linolenic acid metabolism	29	0.81928	1	0.56657	0.56816	1	1	0	0.56816
Terpenoid backbone biosynthesis	33	0.93228	1	0.61409	0.48762	1	1	0	0.48762
Tyrosine metabolism	76	2.1471	2	0.64102	0.44469	1	1	0	0.44469
Ubiquinone and other terpenoid-quinone biosynthesis	36	1.017	1	0.64632	0.43646	1	1	0.0368	0.43646
Tryptophan metabolism	79	2.2318	2	0.66221	0.41217	1	1	0.03496	0.41217
Valine, leucine and isoleucine degradation	40	1.13	1	0.68521	0.37804	1	1	0.0421	0.37804
Amino sugar and nucleotide sugar metabolism	88	2.4861	2	0.71989	0.32865	1	1	0	0.32865
Purine metabolism	92	2.5991	2	0.7428	0.29733	1	1	0.00791	0.29733
Fructose and mannose metabolism	48	1.356	1	0.75077	0.28666	1	1	0.02948	0.28666
Fatty acid metabolism	50	1.4125	1	0.76493	0.26797	1	1	0	0.26797
Steroid hormone biosynthesis	99	2.7968	2	0.77911	0.24961	1	1	0.04098	0.24961
Pentose and glucuronate interconversions	53	1.4973	1	0.78471	0.24245	1	1	0	0.24245
Pyrimidine metabolism	60	1.6951	1	0.82469	0.19275	1	1	0	0.19275
Arachidonic acid metabolism	62	1.7516	1	0.8347	0.18068	1	1	0	0.18068
