# Supplementary material for: Metabolic Signatures Differentiate Rett Syndrome From Unaffected Siblings
Source: Front Integr Neurosci. 2020 Feb 25;14:7. doi: 10.3389/fnint.2020.00007 (PMC7052375; doi:10.3389/fnint.2020.00007)
Supplement: TABLE S8 — MSEA results. [file Table_8.XLSX]

## Sheet: MetabRTTSib Supplemental Table 
	Total	Expected	Hits	Raw p	#NAME?	Holm adjust	FDR	Impact
Ammonia Recycling	25	2.0565	6	0.012817	4.357	1	0.73016	0.02457
Homocysteine Degradation	7	0.57582	3	0.014751	4.2165	1	0.73016	0
Urea Cycle	23	1.892	5	0.03442	3.3691	1	1	0.29075
Glycine and Serine Metabolism	50	4.113	8	0.045782	3.0839	1	1	0.1493
Caffeine Metabolism	20	1.6452	4	0.074685	2.5945	1	1	0.2593
Methionine Metabolism	39	3.2081	6	0.093268	2.3723	1	1	0.0089962
Alanine Metabolism	14	1.1516	3	0.1009	2.2937	1	1	1
Malate-Aspartate Shuttle	7	0.57582	2	0.10707	2.2343	1	1	0.42857
Carnitine Synthesis	16	1.3162	3	0.13803	1.9803	1	1	0.17647
Beta-Alanine Metabolism	26	2.1388	4	0.15895	1.8392	1	1	0
Glucose-Alanine Cycle	9	0.74034	2	0.16506	1.8014	1	1	0.5625
Arginine and Proline Metabolism	48	3.9485	6	0.19526	1.6334	1	1	0.27336
Aspartate Metabolism	34	2.7968	4	0.30407	1.1905	1	1	0.55
Glutamate Metabolism	45	3.7017	5	0.30866	1.1755	1	1	0.074167
Citric Acid Cycle	26	2.1388	3	0.3625	1.0147	1	1	0.11181
Transfer of Acetyl Groups into Mitochondria	18	1.4807	2	0.44388	0.81221	1	1	0.17085
Pyruvaldehyde Degradation	7	0.57582	1	0.4527	0.79252	1	1	0
Pantothenate and CoA Biosynthesis	19	1.5629	2	0.47249	0.74975	1	1	0.068702
Glutathione Metabolism	19	1.5629	2	0.47249	0.74975	1	1	0.073139
Galactose Metabolism	31	2.55	3	0.47688	0.7405	1	1	0.0093168
Phenylacetate Metabolism	8	0.65808	1	0.49804	0.69708	1	1	0
Lysine Degradation	20	1.6452	2	0.50021	0.69272	1	1	0.23667
Taurine and Hypotaurine Metabolism	9	0.74034	1	0.53966	0.61682	1	1	0
Propanoate Metabolism	36	2.9613	3	0.58127	0.54254	1	1	0.0040936
Porphyrin Metabolism	36	2.9613	3	0.58127	0.54254	1	1	0.089744
Pyruvate Metabolism	37	3.0436	3	0.60056	0.50989	1	1	0.24778
Phenylalanine and Tyrosine Metabolism	25	2.0565	2	0.62434	0.47106	1	1	0
Phosphatidylethanolamine Biosynthesis	13	1.0694	1	0.67467	0.39353	1	1	0
Threonine and 2-Oxobutanoate Degradation	13	1.0694	1	0.67467	0.39353	1	1	0.14286
Selenoamino Acid Metabolism	28	2.3033	2	0.68682	0.37568	1	1	0
Spermidine and Spermine Biosynthesis	14	1.1516	1	0.70178	0.35413	1	1	0
Gluconeogenesis	30	2.4678	2	0.72363	0.32347	1	1	0.013167
Vitamin B6 Metabolism	15	1.2339	1	0.72666	0.3193	1	1	0
Ethanol Degradation	15	1.2339	1	0.72666	0.3193	1	1	0.47727
Bile Acid Biosynthesis	59	4.8533	4	0.73374	0.3096	1	1	0.021531
Amino Sugar Metabolism	31	2.55	2	0.74065	0.30023	1	1	0
Alpha Linolenic Acid and Linoleic Acid Metabolism	16	1.3162	1	0.74948	0.28837	1	1	0.11111
Fatty Acid Biosynthesis	33	2.7146	2	0.77205	0.25871	1	1	0.016058
Warburg Effect	49	4.0307	3	0.78595	0.24087	1	1	0.068235
Betaine Metabolism	18	1.4807	1	0.78963	0.23619	1	1	0
Phytanic Acid Peroxisomal Oxidation	19	1.5629	1	0.80725	0.21412	1	1	0
Sphingolipid Metabolism	36	2.9613	2	0.813	0.20702	1	1	0.032942
Glycolysis	20	1.6452	1	0.82341	0.1943	1	1	0
Oxidation of Branched Chain Fatty Acids	22	1.8097	1	0.85182	0.16038	1	1	0
Glycerolipid Metabolism	23	1.892	1	0.86428	0.14586	1	1	0.16414
Starch and Sucrose Metabolism	26	2.1388	1	0.89578	0.11006	1	1	0
Purine Metabolism	63	5.1824	3	0.90717	0.097427	1	1	0.022366
Fructose and Mannose Degradation	28	2.3033	1	0.91264	0.091409	1	1	0
Valine, Leucine and Isoleucine Degradation	51	4.1952	2	0.9349	0.067314	1	1	0.0091596
Tyrosine Metabolism	55	4.5243	2	0.95159	0.049616	1	1	0
Tryptophan Metabolism	55	4.5243	2	0.95159	0.049616	1	1	0.093981
Histidine Metabolism	35	2.8791	1	0.95305	0.048093	1	1	0.23416
Fatty Acid Metabolism	40	3.2904	1	0.96995	0.030511	1	1	0
Steroidogenesis	42	3.4549	1	0.97488	0.025442	1	1	0.0074567
Arachidonic Acid Metabolism	65	5.3469	1	0.99689	0.003115	1	1	0
